# Supplementary material for: Genetic characterization of populations in the Marquesas Archipelago in the context of the Austronesian expansion
Source: Sci Rep. 2022 Mar 29;12:5312. doi: 10.1038/s41598-022-08910-w (PMC8964752; doi:10.1038/s41598-022-08910-w)
Supplement: Supplementary file 7 — Supplementary Figure 6. [file 41598_2022_8910_MOESM7_ESM.xlsx]

## Sheet: Leht1
Supplementary Figure 6. Y chromosome haplogroup tree and frequencies in Marquesas Islands.
					DT
					M168
	E						CT
	M96						P143
				C
				M130
					C1'7		G
	E1'4				K29		M201		I				K
	P147/P170								M170/M258				M9
					C2'7
					K30										NO							MR
															M214							P331
					C2'4										O							P
					B477										M175							P295
																						P1
					C2											O3'7						M45
					M38											M122
																					Q		R
																O3'6					M242		M207
					C2a											M324
					M208																		R1
																O3							M173
																F525
																							R1b
																							M343
																							R1b1'14
																							L754
															O3		O3a'i						R1b1'13
															M188		P164						P297
																							R1b1'12
																							M269
Population	E1'4-P147/P170		C-M130		C2a-M208		G-M201		I-M170/M258		K-M9		O-M175		O3-M188		O3a'i-P164		O3'6-M324		Q-M242		R1b1'12-M269		N	Haplogroup
	n	%	n	%	n	%	n	%	n	%	n	%	n	%	n	%	n	%	n	%	n	%	n	%		diversity (h)
Nuku Hiva	0	0	7	13.7255	22	43.1373	0	0	7	13.7255	0	0	1	1.96078	0	0	6	11.7647	1	1.96078	5	9.80392	2	3.92157	51	0.76549
Hiva OA	1	3.57143	3	10.7143	8	28.5714	2	7.14286	0	0	8	28.5714	3	10.7143	1	3.57143	0	0	1	3.57143	0	0	1	3.57143	28	0.833333
Tahuata	0	0	3	37.5	3	37.5	0	0	0	0	0	0	1	12.5	1	12.5	0	0	0	0	0	0	0	0	8	0.785714
Total	1	1.14943	13	14.9425	33	37.931	2	2.29885	7	8.04598	8	9.1954	5	5.74713	2	2.29885	6	6.89655	2	2.29885	5	5.74713	3	3.44828	87
