# Supplementary material for: Genetic characterization of populations in the Marquesas Archipelago in the context of the Austronesian expansion
Source: Sci Rep. 2022 Mar 29;12:5312. doi: 10.1038/s41598-022-08910-w (PMC8964752; doi:10.1038/s41598-022-08910-w)
Supplement: Supplementary file 11 — Supplementary Table 1. [file 41598_2022_8910_MOESM11_ESM.xlsx]

## Sheet: Suup Table 1
Supplementary Table 1. Populations analyzed.
Autosomal-SNPs dataset.
Population	n	Linguistic Affiliation	Reference	Chip	Country of Origin
AFRICA
Yorubas	20	Niger-Congo	Li et al 2008	650K	Nigeria
EUROPE
French	20	Indo-European	Li et al 2008	650K	France
EAST ASIA
Ami	27	Austronesian	Tätte et al 2021	730K	Taiwan
Cambodians	10	Austroasiatic	Li et al 2008	650K	Cambodia
Dai	10	Daic	Li et al 2008	650K	China
Hezhen	9	Tungusic	Li et al 2008	650K	China
Japanese	14	Japonic	Li et al 2008	650K	Japan
Naxi	7	Sino-Tibetan	Li et al 2008	650K	China
She	10	Hmong-Mien	Li et al 2008	650K	China
Yami	16	Austronesian	Tätte et al 2021	730K	Taiwan
SOUTH ASIA
Jarawa	19	Andamanese	Basu et al 2016	1M	India
Onge	17	Andamanese	Basu et al 2016	1M	India
Santhal	10	Austroasiatic	Tätte et al 2019	730K	India
Paniya	18	Dravidian	Basu et al 2016	1M	India
SOUTHEAST ASIA
Aeta	19	Austronesian	Rasmussen 2011	610K	Philippines
Agta	3	Austronesian	Migliano 2013	610K	Philippines
Bajo	32	Austronesian	Pierron et al 2014	730K	Indonesia
Batak	17	Austronesian	Migliano 2013	610K	Philippines
Bateq	12	Austroasiatic	Aghakhanian et al 2015	2.5M	Indonesia
Burmese	20	Sino-Tibetan	Mörseburg et al 2016	730K	Myanmar
Casigurans	6	Austronesian	Migliano 2013	610K	Philippines
CheWong	11	Austroasiatic	Aghakhanian et al 2015	2.5M	Indonesia
Dusun	22	Austronesian	Mörseburg et al 2016	730K	Brunei
Igorot	21	Austronesian	Mörseburg et al 2016	730K	Philippines
Ilocano	2	Austronesian	Mörseburg et al 2016	730K	Philippines
Jakun	11	Austronesian	Aghakhanian et al 2015	2.5M	Indonesia
Jehai	22	Austroasiatic	Aghakhanian et al 2015	2.5M	Indonesia
Kayah Lebbo	15	Austronesian	Pierron et al 2014	730K	Indonesia
Kintaq	15	Austroasiatic	Aghakhanian et al 2015	2.5M	Indonesia
Lao	31	Daic	Tätte et al 2019	710K	Laos
MahMeri	23	Austroasiatic	Aghakhanian et al 2015	2.5M	Indonesia
Malay	16	Austronesian	Mörseburg et al 2016	730K	Singapore
Mendriq	13	Austroasiatic	Aghakhanian et al 2015	2.5M	Indonesia
Murut	17	Austronesian	Mörseburg et al 2016	730K	Brunei
Pangasinense	1	Austronesian	Mörseburg et al 2016	730K	Philippines
Seletar	23	Austronesian	Aghakhanian et al 2015	2.5M	Indonesia
Zambales	6	Austronesian	Migliano 2013	610K	Philippines
Tagalog	9	Austronesian	Mörseburg et al 2016	730K	Philippines
Tagbanua	10	Austronesian	Migliano 2013	610K	Philippines
Temuan	13	Austronesian	Aghakhanian et al 2015	2.5M	Indonesia
Vietnamese	18	Austroasiatic	Mörseburg et al 2016	730K	Vietnam
Visayan	4	Austronesian	Mörseburg et al 2016	730K	Philippines
OCEANIA
Hiva Oa	9	Austronesian	Not published	730K	French Polynesia
Nuku Hiva	9	Austronesian	Not published	730K	French Polynesia
Tahuata	6	Austronesian	Not published	730K	French Polynesia
Aboriginal Australian	4		Mörseburg et al 2016	610K	Australia
Koinambe	11	Papuan	Migliano 2013	610K	Papua New Guinea
Kosipe	5	Papuan	Migliano 2013	610K	Papua New Guinea
Melanesians	10		Li et al 2008	650K	Papua New Guinea
Papuans	17	Papuan	Li et al 2008	650K	Papua New Guinea
PNG Highlander	10	Papuan	Migliano 2013	610K	Papua New Guinea
Society Islands	25	Austroasiatic	Hudjashov et al 2018	730K	French Polynesia
Y-STRs dataset.
Population	n	Linguistic Affiliation	Reference		Country of Origin
EAST ASIA
Han Fujian (SE China)	50	Sino-Tibetan	Trejaut et al. 2014		China
Fujian She (SE China)	152	Sino-Tibetan	Bai et al. 2012		China
Guangxi Gin (S China)	103	Austroasiatic	Feng et al. 2009		China
Japanese	1162	Japonic	Hashiyada et al. 2008		Japan
Korean	504	Koreanic	Kim et al. 2011		Korea
Mongolians	67	Mongolic	Zheng et al. 2014 a,b		Mongolia
Han Shandong (E China)	131	Sino-Tibetan	Yan et al. 2007		China
Han Shanxi (N China)	222	Sino-Tibetan	Shi et al. 2011		China
Guangxi Yao (S China)	100	Hmong-Mien	Feng et al. 2009		China
Guangxi Yi (S China)	105	Sino-Tibetan	Feng et al. 2009		China
Han (E China)	4523	Sino-Tibetan	Wu et al. 2011 a		China
Guangxi Zhuang (S China)	107	Daic	Feng et al. 2009		China
Amis (Taiwan Mountain tribes)	32	Austronesian	Trejaut et al. 2014		Taiwan
Atayal (Taiwan Mountain tribes)	47	Austronesian	Trejaut et al. 2014		Taiwan
Bunun (Taiwan Mountain tribes)	56	Austronesian	Trejaut et al. 2014		Taiwan
Paiwan (Taiwan Mountain tribes)	24	Austronesian	Trejaut et al. 2014		Taiwan
Puyuma (Taiwan Mountain tribes)	23	Austronesian	Trejaut et al. 2014		Taiwan
Rukai (Taiwan Mountain tribes)	28	Austronesian	Trejaut et al. 2014		Taiwan
Saisiyat (Taiwan Mountain tribes)	23	Austronesian	Trejaut et al. 2014		Taiwan
Taroko (Taiwan Mountain tribes)	20	Austronesian	Trejaut et al. 2014		Taiwan
Thao (Taiwan Mountain tribes)	16	Austronesian	Trejaut et al. 2014		Taiwan
Tsou (Taiwan Mountain tribes)	40	Austronesian	Trejaut et al. 2014		Taiwan
Yami (Taiwan Mountain tribes)	29	Austronesian	Trejaut et al. 2014		Taiwan
Kategalan (Taiwan Plain Tribes)	25	Austronesian	Trejaut et al. 2014		Taiwan
Pazeh (Taiwan Plain Tribes)	32	Sino-Tibetan	Trejaut et al. 2014		Taiwan
Siraya (Taiwan Plain Tribes)	240	Austronesian	Trejaut et al. 2014		Taiwan
Papura (Taiwan Plain Tribes)	12	Sino-Tibetan	Trejaut et al. 2014		Taiwan
Yunlin (Taiwan Plain Tribes)	19	Sino-Tibetan	Trejaut et al. 2014		Taiwan
Ami	65	Austronesian	Zheng et al. 2014 a,b		Taiwan
Atayal	42	Austronesian	Zheng et al. 2014 a,b		Taiwan
Bunun	38	Austronesian	Zheng et al. 2014 a,b		Taiwan
Rukai	28	Austronesian	Zheng et al. 2014 a,b		Taiwan
Paiwan	29	Austronesian	Zheng et al. 2014 a,b		Taiwan
Saysiat	24	Austronesian	Zheng et al. 2014 a,b		Taiwan
Puyuma	15	Austronesian	Zheng et al. 2014 a,b		Taiwan
Tsou	27	Austronesian	Zheng et al. 2014 a,b		Taiwan
Yami	25	Austronesian	Zheng et al. 2014 a,b		Taiwan
Atayal	165	Austronesian	Wu et al. 2009		Taiwan
Paiwan	182	Austronesian	Wu et al. 2011 b		Taiwan
Yami	30	Austronesian	Loo et al. 2011		Taiwan
Hakka	33	Sino-Tibetan	Trejaut et al. 2014		Taiwan
Chinese	52	Sino-Tibetan	Zheng et al. 2014 a,b		Taiwan
Minnan	60	Sino-Tibetan	Trejaut et al. 2014		Taiwan
Urban	149	Sino-Tibetan	Trejaut et al. 2014		Taiwan
SOUTHEAST ASIA
Akha (Thailand)	27	Sino-Tibetan	Trejaut et al. 2014		Thailand
Sulawesi North (Eastern Indonesia)	18	Austronesian	Li Hui et al. 2008		Indonesia
Malaysia	329	Austronesian	Chang et al. 2007		Malaysia
Thailand	140		Li et al. 2019		Thailand
Thailand	54	Daic	Kim et al. 2011, Trejaut et al. 2014		Thailand
Vietnam	48	Austroasiatic	Kim et al. 2011		Vietnam
Central Java (Western Indonesia)	200	Austronesian	Kim et al. 2011, Li Hui et al. 2008, Trejaut et al. 2014		Indonesia
Cebú	73	Austronesian	Li et al. 2019		Philippines
Batan Island	24	Austronesian	Delfin et al. 2011		Philippines
Luzon (South)	59	Austronesian	Trejaut et al. 2014		Philippines
Philippines	64	Austronesian	Kim et al. 2011		Philippines
Philippines (Undefined)	19	0	Trejaut et al. 2014, Delfin et al. 2011		Philippines
Visayan Island	31	Austronesian	Trejaut et al. 2014		Philippines
AFRICA
Madagascar	110	Austronesian	Tofanelli et al. 2009		Madagascar
Antandroy	46	Austronesian	Tofanelli et al. 2009		Madagascar
Antanosy	47	Austronesian	Tofanelli et al. 2009		Madagascar
OCEANIA
Aborigines (Australia)	765	0	Taylor et al. 2012		Australia
Bellona (Solomon Islands)	28	Austronesian	Delfin et al. 2012		Solomon Islands
Choiseul (Solomon Islands)	36	Austronesian	Delfin et al. 2012		Solomon Islands
Gela (Solomon Islands)	47	Austronesian	Delfin et al. 2012		Solomon Islands
Guadalcanal (Solomon Islands)	53	Austronesian	Delfin et al. 2012		Solomon Islands
Isabel (Solomon Islands)	53	Austronesian	Delfin et al. 2012		Solomon Islands
Kolombangara (Solomon Islands)	17	Austronesian	Delfin et al. 2012		Solomon Islands
Makira (Solomon Islands)	39	Austronesian	Delfin et al. 2012		Solomon Islands
Malaita (Solomon Islands)	98	Austronesian	Delfin et al. 2012		Solomon Islands
Ontong (Solomon Islands)	32	Austronesian	Delfin et al. 2012		Solomon Islands
Ranongga (Solomon Islands)	44	Austronesian	Delfin et al. 2012		Solomon Islands
Rennell (Solomon Islands)	38	Austronesian	Delfin et al. 2012		Solomon Islands
Russell (Solomon Islands)	32	Austronesian	Delfin et al. 2012		Solomon Islands
Santa Cruz (Solomon Islands)	36	Austronesian	Delfin et al. 2012		Solomon Islands
Savo (Solomon Islands)	30	Austronesian	Delfin et al. 2012		Solomon Islands
Shortlands (Solomon Islands)	13	Austronesian	Delfin et al. 2012		Solomon Islands
Simbo (Solomon Islands)	20	Austronesian	Delfin et al. 2012		Solomon Islands
Tikopia (Solomon Islands)	52	Austronesian	Delfin et al. 2012		Solomon Islands
Vella_Lavella (Solomon Islands)	44	Austronesian	Delfin et al. 2012		Solomon Islands
Hiva Ova (Marquesas Islands)	28	Austronesian	Present study		French Polynesia
Tahuata (Marquesas Islands)	8	Austronesian	Present study		French Polynesia
Nukku Hiva (Marquesas Islands)	51	Austronesian	Present study		French Polynesia
Raiatea (Society Islands)	59	Austronesian	Hudjashov et al. 2018		French Polynesia
Bora Bora (Society Islands)	13	Austronesian	Hudjashov et al. 2018		French Polynesia
Western Samoa	13	Austronesian	Not published		Samoa
Tutuila (American Samoa)	10	Austronesian	Not published		American Samoa
Tonga	25	Austronesian	Not published		Tonga
Maoris	49	Austronesian	Hudjashov et al. 2018		New Zealand
mtDNA dataset.
Population	n	Linguistic Affiliation	Reference		Country of Origin
EAST ASIA
Ami	44	Austronesian	Tätte et al., 2021		Taiwan
Yami	75	Austronesian	Tätte et al., 2021		Taiwan
OCEANIA
Leeward Society Is.	81	Polynesian	Hudjashov et al., 2018		French Polynesia
References for populations cited in Supplementary Table 1
1. Li JZ, Absher DM,Tang H, Southwick AM, Casto AM, Ramachandran S. et al. Worldwide Human Relationships Inferred from Genome-Wide Patterns of Variation. Science 2008;319:1100-1104.
2. Basu A, Sarkar-Roy, N. & Majumder, P. P. Genomic reconstruction of the history of extant populations of India reveals five distinct ancestral components and a complex structure. Proc. Natl. Acad. Sci. 2016;113:1594-1599.
3. Rasmussen M, Guo X, Wang Y, Lohmueller KE, Rasmussen S, Albrechtsen A, et al. An aboriginal Australian genome reveals separate human dispersals into Asia. Science 2011;334:94-98.
4. Migliano AB, Gallego I, Metspalu M, Leavesley M, Pagani L. Evolution of the pygmy phenotype: evidence of positive selection from genome-wide scans in African, Asian, and Melanesian pygmies. Hum. Biol. 2013;85:251-284.
5. Pierron D, Razafindrazakaa H, Pagani L, Ricauta F-R, Antaoc T, Capredon M. et al. Genome-wide evidence of Austronesian-Bantu admixture and cultural reversion in a hunter-gatherer group of Madagascar. Proc. Natl. Acad. Sci. 2014;111:936-941.
6. Aghakhanian F, Yunus Y, Naidu R, Jinam T, Manica A, Hoh BP, et al. Unravelling the genetic history of Negritos and indigenous populations of Southeast Asia. Genome Biol. Evol. 2015;7:1206-1215.
7. Mörseburg A, Pagani L, Ricaut F-X, Yngvadottir B, Harney E, Castillo C, et al. Multi-layered population structure in Island Southeast Asians. Eur. J. Hum. Genet. 2016;24:1605-1611.
8. Tätte K, Pagani L, Pathak AK, Kõks S, Duy BH, Ho XD, et al. The genetic legacy of continental scale admixture in Indian Austroasiatic speakers. Sci. Rep. 2019;9:1-9.
9. Hudjashov G, Endicott P, Post H, Nagle N, Ho STW, Lawson DJ, et al. Investigating the origins of eastern Polynesians using genome-wide data from the Leeward Society Isles. Sci. Rep. 2018;8:1-12.
10. Trejaut JA, Poloni ES, Yen JC, Lai YH, Loo JH, Lee CL, He CL & Lin M. Taiwan Y-chromosomal DNA variation and its relationship with Island Southeast Asia. BMC Genet. 2014;15:77.
11. Bai RF, Yang LH, Yuan L, Liang QZ, Lu D, Yang X & Shi MS. Polymorphism of 17 Y-STR loci in She ethnic population in Fujian and genetic relationship with 11 populations.Yi Chuan 2012;34:1020-1030.
12. Feng DL, Liu CH, Liang ZR & Liu C. Genetic polymorphism of 17 Y-STR loci in four minority populations in Guangxi of China. Yi Chuan 2009;31:921-935.
13. Hashiyada M, Umetsu K, Yuasa I, Tamura A, Matsusue A, Suzuki K, Kashimura S & Funayama M. Population genetics of 17 Y-chromosomal STR loci in Japanese. Forensic Sci. Int. Genet. 2008;2:e69-70.
14. Kim SH, Kim KC, Shin DJ, Jin HJ, Kwak KD, Han MS, Song JM, Kim W & Kim W. High frequencies of Y-chromosome haplogroup O2b-SRY465 lineages in Korea: a genetic perspective on the peopling of Korea. Investig. Genet. 2011;2:10.
15. Zeng Z, Garcia-Bertrand R, Calderon S, Li L, Zhong M & Herrera RJ. Extreme genetic heterogeneity among the nine major tribal Taiwanese island populations detected with a new generation Y23 STR system. Forensic Sci. Int. Genet. 2014;12:100-106
16. Zeng Z, Rowold DJ, Garcia-Bertrand R, Calderon S, Regueiro M, Li L, Zhong M & Herrera RJ. Taiwanese aborigines: genetic heterogeneity and paternal contribution to Oceania. Gene 2014;542:240-247.
17. Yan J, Tang H, Liu Y, Jing Y, Jiao Z, Zhang Q, Gao J, Shang L, Guo H & Yu J. Genetic polymorphisms of 17 Y-STRs haplotypes in Chinese Han population residing in Shandong province of China. Leg. Med. (Tokyo) 2007;9:196-202.
18. Shi MS, Bai RF & Fu B. Polymorphism of 17 Y-STR loci in Shanxi Han population and genetic relationship with 13 populations.Yi Chuan 2011;33:228-238.
19. Wu W, Pan L, Hao H, Zheng X, Lin J & Lu D. Population genetics of 17 Y-STR loci in a large Chinese Han population from Zhejiang Province, Eastern China. Forensic Sci. Int. Genet. 2011;5:e11-13.
20. Wu FC, Ho CW, Pu CE, Hu KY & Liu DH. Genetic polymorphisms of 17 Y-chromosomal short tandem repeat loci in Atayal population of Taiwan. Croat. Med. J. 2009;50:313-320.
21. Wu FC, Ho CW, Pu CE, Hu KY, Willuweit S, Roewer L & Liu DH. Y-chromosomal STRs haplotypes in the Taiwanese Paiwan population. Int. J. Legal Med. 2011;125:39-43.
22. Loo JH, Trejaut JA, Yen JC, Chen ZS, Lee CL & Lin M. Genetic affinities between the Yami tribe people of Orchid Island and the Philippine Islanders of the Batanes archipelago. BMC Genet. 2011;12:21.
23. Li H, Wen B, Chen SJ, Su B, Pramoonjago P, Liu Y, et al. Paternal genetic affinity between Western Austronesians and Daic populations. BMC Evol. Biol. 2008;8:146.
24. Chang YM, Perumal R, Keat PY & Kuehn DL. Haplotype diversity of 16 Y-chromosomal STRs in three main ethnic populations (Malays, Chinese and Indians) in Malaysia. Forensic Sci. Int. 2007;167:70-76.
25. Kim SH, Kim KC, Shin DJ, Jin HJ, Kwak KD, Han MS, Song JM, Kim W, Kim W. High frequencies of Y-chromosome haplogroup O2b-SRY465 lineages in Korea: a genetic perspective on the peopling of Korea. Investig. Genet. 2011;2:10.
26. Delfin F, Salvador J, Calacal GC, Perdigon HB, Tabbada KA,Villamor LP, et al. The Y-chromosome landscape of the Philippines: extensive heterogeneity and varying genetic affinities of Negrito and non-Negrito groups. Eur. J. Hum. Genet. 2011;19: 224-230.
27. Tofanelli S, Bertoncini S, Castrì L, Luiselli D, Calafell F, Donati G, Paoli G. On the Origins and Admixture of Malagasy: New Evidence from High-Resolution Analyses of Paternal and Maternal Lineages. Mol. Biol. Evol. 2009;26:2109-2124.
28. Taylor DA & Henry JM. Haplotype data for 16 Y-chromosome STR loci in Aboriginal and Caucasian populations in SouthAustralia. Forensic Sci. Int. Genet. 2012;6:e187-188.
29. Delfin F, Myles S, Choi Y, Hughes D, Illek R, van Oven M, Pakendorf B, Kayser M & Stoneking M. Bridging near and remote Oceania: mtDNA and NRY variation in the Solomon Islands. Mol. Biol. Evol. 2012;29:545-64.
30. Tätte K, Metspalu E, Post H, Palencia-Madrid L, Luis JR, Reidla M, Rea A, Tamm E, Moding EJ, de Pancorbo MM, Garcia-Bertrand R, Metspalu M, Herrera RJ. The Ami and Yami aborigines of Taiwan and their genetic relationship to East Asian and Pacific populations. Eur J Hum Genet. 2021;29:1092-1102.
31. Li L, Xu Y, Luis JR, Alfonso-Sanchez MA, Zeng Z, Garcia-Bertrand R, Herrera RJ. Cebú, Thailand and Taiwanese aboriginal populations according to Y-STR loci. Gene. 2019;721S:100001.
