# Supplementary material for: Genetic characterization of populations in the Marquesas Archipelago in the context of the Austronesian expansion
Source: Sci Rep. 2022 Mar 29;12:5312. doi: 10.1038/s41598-022-08910-w (PMC8964752; doi:10.1038/s41598-022-08910-w)
Supplement: Supplementary file 12 — Supplementary Table 2. [file 41598_2022_8910_MOESM12_ESM.xlsx]

## Sheet: Leht1
Supplementary Table 2. O1 and O3 markers with primers designed and used for genotyping in this study
Marker	SNP (build37)	Haplogroup	Forward primer 5' → 3'	Reverse primer 3' → 5'	Ancestral	Derived
P164	8846685	O3a'i	GAAATTAAGTCTAACATATTGCAGG	CTAACATATTTACCCTAATTCCTGG	C	T
M188	8702003	O3	ATATGACAGGAATTAGGATAGACTT	CTTACAGTATTCAGACCTAGAGTTA	G	A
Page 125	17880466	O3b	TCAGTACAGATTCACAACATATAAC	ATTTACCAAATTTCTTAGCAGCATC	C	T
Page23	21353681	O3a	CTACTAGGGAGGTTGAAGAATGAAG	AAGCATTTACAAAGTTTAAGGACAC	T	C
B435	7735596	O3i	GCAGCCACCACAAAGAGAAT	GAGATGTATCAGGGTGGTGGA	A	G
F16950	8365452	O3i	TTGCATATCTCTGGGCCTTT	CACAACTTGACCTGTGAGCAG	G	A
B398	28780542	O1c	CCGGCCCTCTTAAACTTTTCATA	GCAAAATATATCTTTCCTTTGGATG	C	T
M110(xB398)	7606569	O1c	GTGTTCTAGTTTATTTGTCTGCAT	TGGTCCTATTTGAATGATGGTAG	C	T
F31	6969303	O1a	AGATGAAACAAGTCCTACAGAAT	TTAAATGAGGCTGGATGTGTATC	G	A
F343(xB386)	23209108	O1a	GGGTAATTTTCTTTTAGGACAAACA	GTTCATTTTGATGATTCTCTACAAG	G	A
F819	14248740	O1b	AACTACACGTATTCAAGCTAATG	GTACAATGTTAATCCCTCCAAAA	A	G
B390	7434863	O1b	GGGTAGAATGAATTTGTATTAGTCA	CAAAAGAATTGTGGTATGGTTTG	T	A
