# Supplementary material for: Genetic characterization of populations in the Marquesas Archipelago in the context of the Austronesian expansion
Source: Sci Rep. 2022 Mar 29;12:5312. doi: 10.1038/s41598-022-08910-w (PMC8964752; doi:10.1038/s41598-022-08910-w)
Supplement: Supplementary file 13 — Supplementary Table 3. [file 41598_2022_8910_MOESM13_ESM.xlsx]

## Sheet: Sheet1
Supplementary Table 3. Color key of populations.
Population	PCA_ID	Continent	Continent+Ami+Yami+Marq+Soc	Country
Cambodians	Cam	EastAsia	EastAsia	Cambodia		EastAsia
Dai	Dai	EastAsia	EastAsia	China		Yami
Han	Han	EastAsia	EastAsia	China		AmiSouth
Lahu	Lah	EastAsia	EastAsia	China		AmiNorth
Miaozu	Mia	EastAsia	EastAsia	China		SoutheastAsia
Naxi	Nax	EastAsia	EastAsia	China		Australia
She	She	EastAsia	EastAsia	China		Oceania
Tujia	Tuj	EastAsia	EastAsia	China		Marquesas
Yizu	Yiz	EastAsia	EastAsia	China		Society
Japanese	Jap	EastAsia	EastAsia	Japan
Yami	Yam	EastAsia	Yami	Taiwan
AmiSouth	AmiS	EastAsia	Ami	Taiwan
AmiNorth	AmiN	EastAsia	Ami	Taiwan
Dusun	Dus	SoutheastAsia	SoutheastAsia	Brunei
Murut	Mur	SoutheastAsia	SoutheastAsia	Brunei
Bajo	Baj	SoutheastAsia	SoutheastAsia	Indonesia
Bateq	Btq	SoutheastAsia	SoutheastAsia	Indonesia
CheWong	Che	SoutheastAsia	SoutheastAsia	Indonesia
Jakun	Jak	SoutheastAsia	SoutheastAsia	Indonesia
Jehai	Jeh	SoutheastAsia	SoutheastAsia	Indonesia
Kayah_Lebbo	Kay	SoutheastAsia	SoutheastAsia	Indonesia
Kintaq	Kin	SoutheastAsia	SoutheastAsia	Indonesia
MahMeri	MhM	SoutheastAsia	SoutheastAsia	Indonesia
Mendriq	Men	SoutheastAsia	SoutheastAsia	Indonesia
Seletar	Sel	SoutheastAsia	SoutheastAsia	Indonesia
Temuan	Tem	SoutheastAsia	SoutheastAsia	Indonesia
Lao	Lao	SoutheastAsia	SoutheastAsia	Laos
Burmese	Bur	SoutheastAsia	SoutheastAsia	Myanmar
Aeta	Aet	SoutheastAsia	SoutheastAsia	Philippines
Agta	Agt	SoutheastAsia	SoutheastAsia	Philippines
Batak	Btk	SoutheastAsia	SoutheastAsia	Philippines
Casigurans	Cas	SoutheastAsia	SoutheastAsia	Philippines
Igorot	Igo	SoutheastAsia	SoutheastAsia	Philippines
Ilocano	Ilo	SoutheastAsia	SoutheastAsia	Philippines
Lowlander	Low	SoutheastAsia	SoutheastAsia	Philippines
Pangasinense	Pgs	SoutheastAsia	SoutheastAsia	Philippines
Zambales	Zam	SoutheastAsia	SoutheastAsia	Philippines
Tagalog	Tag	SoutheastAsia	SoutheastAsia	Philippines
Tagbanua	Tgb	SoutheastAsia	SoutheastAsia	Philippines
Visayan	Vis	SoutheastAsia	SoutheastAsia	Philippines
Malay	Mly	SoutheastAsia	SoutheastAsia	Singapore
Vietnam_Chinese	VCh	SoutheastAsia	SoutheastAsia	Vietnam
Vietnamese	Vtn	SoutheastAsia	SoutheastAsia	Vietnam
Aboriginal_Australian	Aau	Oceania	Australia	Australia
Koinambe	Koi	Oceania	Oceania	Papua New Guinea
Kosipe	Kos	Oceania	Oceania	Papua New Guinea
Melanesians	Mel	Oceania	Oceania	Papua New Guinea
Papuans	Pap	Oceania	Oceania	Papua New Guinea
PNG_Highlander	PNG	Oceania	Oceania	Papua New Guinea
Marquesas	HO	Oceania	Marquesas	French Polynesia
Marquesas	NH	Oceania	Marquesas	French Polynesia
Marquesas	TA	Oceania	Marquesas	French Polynesia
Society Islands	SBB	Oceania	Society	French Polynesia
Society Islands	SR	Oceania	Society	French Polynesia
Society Islands	ST	Oceania	Society	French Polynesia
