# Supplementary material for: Genetic characterization of populations in the Marquesas Archipelago in the context of the Austronesian expansion
Source: Sci Rep. 2022 Mar 29;12:5312. doi: 10.1038/s41598-022-08910-w (PMC8964752; doi:10.1038/s41598-022-08910-w)
Supplement: Supplementary file 14 — Supplementary Table 4. [file 41598_2022_8910_MOESM14_ESM.xlsx]

## Sheet: AdmF3 Tahuata
Supplementary Table 4. Tahuata F3 admixture analysis.
Admixture f3 for Tahuata
Source 1	Source 2	Target	f_3	std. Err	Z	|Z|	SNPs
Nuku_Hiva	Hiva_Oa	Tahuata	-0.002341	0.000604	-3.874	3.874	202686
Polynesian	Nuku_Hiva	Tahuata	-0.001958	0.000546	-3.588	3.588	208415
Polynesian	Ami	Tahuata	0.002112	0.000704	3	3	217178
Polynesian	Tagalog	Tahuata	0.002115	0.000704	3.003	3.003	214948
Polynesian	Igorot	Tahuata	0.002231	0.000713	3.129	3.129	213413
Polynesian	Bajo	Tahuata	0.002236	0.000669	3.344	3.344	221183
Polynesian	She	Tahuata	0.00224	0.000728	3.076	3.076	213494
Polynesian	Tagbanua	Tahuata	0.002318	0.000707	3.276	3.276	215175
Yami	Polynesian	Tahuata	0.002448	0.000712	3.436	3.436	209845
Polynesian	Ilocano	Tahuata	0.002516	0.000763	3.3	3.3	199485
Zambales	Polynesian	Tahuata	0.002688	0.000695	3.869	3.869	210498
Polynesian	Papuans	Tahuata	0.002837	0.000918	3.09	3.09	209756
PNG_Highlander	Igorot	Tahuata	0.01263	0.001403	9.002	9.002	203925
Koinambe	Igorot	Tahuata	0.01281	0.001414	9.058	9.058	203876
Igorot	Papuans	Tahuata	0.013131	0.001394	9.422	9.422	206255
Kosipe	Igorot	Tahuata	0.013348	0.001409	9.471	9.471	200771
PNG_Highlander	Ami	Tahuata	0.014424	0.001409	10.236	10.236	206241
Yami	PNG_Highlander	Tahuata	0.014567	0.001462	9.964	9.964	201776
Koinambe	Ami	Tahuata	0.01457	0.001406	10.364	10.364	206129
Yami	Koinambe	Tahuata	0.014637	0.001454	10.066	10.066	201708
Kosipe	Ami	Tahuata	0.014811	0.001395	10.619	10.619	202543
Yami	Kosipe	Tahuata	0.014825	0.001458	10.171	10.171	199058
Papuans	Ami	Tahuata	0.014902	0.001384	10.767	10.767	208920
Yami	Papuans	Tahuata	0.015118	0.001444	10.468	10.468	203811
Igorot	Melanesians	Tahuata	0.016769	0.001309	12.813	12.813	205795
Melanesians	Ami	Tahuata	0.018146	0.00129	14.062	14.062	208200
Yami	Melanesians	Tahuata	0.018175	0.001342	13.545	13.545	203492
PNG_Highlander	Ilocano	Tahuata	0.01834	0.001703	10.77	10.77	195382
Ilocano	Kosipe	Tahuata	0.018529	0.001699	10.908	10.908	193893
Ilocano	Koinambe	Tahuata	0.018613	0.001697	10.968	10.968	195374
Murut	Kosipe	Tahuata	0.018648	0.001455	12.819	12.819	202099
PNG_Highlander	Murut	Tahuata	0.018693	0.001453	12.868	12.868	205645
Ilocano	Papuans	Tahuata	0.018921	0.001696	11.155	11.155	196465
PNG_Highlander	Casigurans	Tahuata	0.018968	0.001454	13.05	13.05	202274
Kosipe	Casigurans	Tahuata	0.019035	0.001433	13.286	13.286	199484
Murut	Koinambe	Tahuata	0.019157	0.001464	13.084	13.084	205544
Murut	Papuans	Tahuata	0.019347	0.001435	13.483	13.483	208187
Pangasinense	Kosipe	Tahuata	0.019628	0.001851	10.606	10.606	191092
Koinambe	Casigurans	Tahuata	0.019639	0.001455	13.495	13.495	202247
Igorot	Aboriginal_Australian	Tahuata	0.019695	0.001387	14.201	14.201	202622
Papuans	Casigurans	Tahuata	0.019729	0.001431	13.785	13.785	204307
PNG_Highlander	Dusun	Tahuata	0.020209	0.001433	14.099	14.099	206791
Pangasinense	Papuans	Tahuata	0.020488	0.001824	11.231	11.231	192738
PNG_Highlander	Pangasinense	Tahuata	0.020536	0.001858	11.052	11.052	192066
Koinambe	Dusun	Tahuata	0.020655	0.001434	14.406	14.406	206705
Kosipe	Dusun	Tahuata	0.020665	0.00143	14.452	14.452	203001
Pangasinense	Koinambe	Tahuata	0.020798	0.001876	11.085	11.085	192011
Papuans	Dusun	Tahuata	0.020844	0.001413	14.754	14.754	209542
Zambales	Kosipe	Tahuata	0.0209	0.001441	14.499	14.499	199631
Zambales	PNG_Highlander	Tahuata	0.021004	0.001469	14.294	14.294	202491
Zambales	Koinambe	Tahuata	0.021118	0.001469	14.372	14.372	202388
Ilocano	Melanesians	Tahuata	0.02115	0.001547	13.668	13.668	196348
Pangasinense	Melanesians	Tahuata	0.021223	0.001655	12.823	12.823	192635
Murut	Melanesians	Tahuata	0.021342	0.001342	15.906	15.906	207511
Zambales	Papuans	Tahuata	0.021473	0.001442	14.895	14.895	204570
Aboriginal_Australian	Ami	Tahuata	0.021481	0.001364	15.747	15.747	204769
Yami	Aboriginal_Australian	Tahuata	0.021681	0.001429	15.168	15.168	200642
Melanesians	Casigurans	Tahuata	0.021773	0.001351	16.117	16.117	203885
PNG_Highlander	Tagalog	Tahuata	0.021922	0.001459	15.026	15.026	205105
Tagalog	Koinambe	Tahuata	0.021973	0.00146	15.05	15.05	204999
Tagalog	Kosipe	Tahuata	0.022205	0.001427	15.565	15.565	201676
Tagalog	Papuans	Tahuata	0.022215	0.001443	15.4	15.4	207587
PNG_Highlander	Dai	Tahuata	0.02226	0.001494	14.895	14.895	204792
Kosipe	Dai	Tahuata	0.022305	0.001459	15.285	15.285	201443
Koinambe	Dai	Tahuata	0.022469	0.001486	15.121	15.121	204697
Kosipe	She	Tahuata	0.022691	0.001473	15.405	15.405	200899
Melanesians	Dusun	Tahuata	0.022776	0.001314	17.331	17.331	208598
PNG_Highlander	She	Tahuata	0.022818	0.001504	15.175	15.175	204077
Dai	Papuans	Tahuata	0.022838	0.001458	15.664	15.664	207164
Koinambe	She	Tahuata	0.023011	0.001495	15.396	15.396	204028
Vietnamese	Kosipe	Tahuata	0.023084	0.001452	15.895	15.895	203272
She	Papuans	Tahuata	0.023128	0.001464	15.799	15.799	206392
Vietnamese	PNG_Highlander	Tahuata	0.023382	0.001472	15.881	15.881	207244
Vietnamese	Koinambe	Tahuata	0.023433	0.001455	16.104	16.104	207123
Zambales	Melanesians	Tahuata	0.023448	0.001339	17.512	17.512	204061
Vietnamese	Papuans	Tahuata	0.023554	0.001444	16.311	16.311	210023
Tagalog	Melanesians	Tahuata	0.023822	0.00132	18.048	18.048	206919
Visayan	PNG_Highlander	Tahuata	0.023856	0.001526	15.638	15.638	200245
Visayan	Kosipe	Tahuata	0.024004	0.001502	15.977	15.977	197849
Visayan	Koinambe	Tahuata	0.02418	0.001516	15.953	15.953	200171
Dai	Melanesians	Tahuata	0.0242	0.001348	17.953	17.953	206523
Vietnamese	Melanesians	Tahuata	0.024315	0.001329	18.293	18.293	209012
Visayan	Papuans	Tahuata	0.02439	0.0015	16.261	16.261	201911
She	Melanesians	Tahuata	0.024497	0.001332	18.387	18.387	205803
Ilocano	Aboriginal_Australian	Tahuata	0.024667	0.001631	15.127	15.127	194766
Kosipe	Japanese	Tahuata	0.025023	0.001483	16.878	16.878	202389
Visayan	Melanesians	Tahuata	0.025042	0.001363	18.371	18.371	201566
Pangasinense	Aboriginal_Australian	Tahuata	0.025246	0.001794	14.074	14.074	191676
Koinambe	Japanese	Tahuata	0.02553	0.001509	16.923	16.923	205891
PNG_Highlander	Japanese	Tahuata	0.025633	0.001521	16.854	16.854	205970
Murut	Aboriginal_Australian	Tahuata	0.025789	0.001437	17.952	17.952	204185
Casigurans	Aboriginal_Australian	Tahuata	0.025807	0.001407	18.338	18.338	201252
Japanese	Papuans	Tahuata	0.025844	0.001502	17.201	17.201	208618
Japanese	Melanesians	Tahuata	0.026362	0.001374	19.19	19.19	207791
Kayah_Lebbo	Kosipe	Tahuata	0.026767	0.001521	17.599	17.599	201780
Dusun	Aboriginal_Australian	Tahuata	0.02694	0.001409	19.117	19.117	205306
PNG_Highlander	Kayah_Lebbo	Tahuata	0.026957	0.001539	17.519	17.519	205125
Naxi	Melanesians	Tahuata	0.026976	0.001397	19.313	19.313	205169
Kayah_Lebbo	Melanesians	Tahuata	0.026984	0.001369	19.715	19.715	206777
Kayah_Lebbo	Koinambe	Tahuata	0.027084	0.001521	17.812	17.812	205026
Lao	Kosipe	Tahuata	0.027256	0.001479	18.426	18.426	204618
PNG_Highlander	Lao	Tahuata	0.027297	0.001494	18.27	18.27	208924
Kayah_Lebbo	Papuans	Tahuata	0.027304	0.001513	18.05	18.05	207519
Zambales	Aboriginal_Australian	Tahuata	0.027348	0.001409	19.414	19.414	201333
Kosipe	Naxi	Tahuata	0.027411	0.001559	17.579	17.579	200544
Lao	Koinambe	Tahuata	0.027585	0.001482	18.617	18.617	208784
PNG_Highlander	Naxi	Tahuata	0.027653	0.001588	17.417	17.417	203619
Hezhen	Melanesians	Tahuata	0.027735	0.001391	19.943	19.943	206401
Lao	Melanesians	Tahuata	0.027841	0.001349	20.645	20.645	210697
Koinambe	Naxi	Tahuata	0.027848	0.001568	17.761	17.761	203498
Lao	Papuans	Tahuata	0.027854	0.001464	19.03	19.03	212000
Kosipe	Hezhen	Tahuata	0.02787	0.001533	18.185	18.185	201332
Naxi	Papuans	Tahuata	0.027981	0.001546	18.096	18.096	205838
Koinambe	Hezhen	Tahuata	0.028072	0.001556	18.044	18.044	204619
PNG_Highlander	Hezhen	Tahuata	0.028309	0.001562	18.124	18.124	204751
Tagalog	Aboriginal_Australian	Tahuata	0.028365	0.00143	19.832	19.832	203746
Hezhen	Papuans	Tahuata	0.028483	0.001529	18.628	18.628	207085
Igorot	French	Tahuata	0.028557	0.001418	20.139	20.139	216596
Dai	Aboriginal_Australian	Tahuata	0.029111	0.001425	20.424	20.424	203498
Cambodians	Melanesians	Tahuata	0.029128	0.001356	21.488	21.488	207924
Malay	Melanesians	Tahuata	0.029261	0.001346	21.742	21.742	209913
Kosipe	Cambodians	Tahuata	0.029452	0.001501	19.619	19.619	202518
PNG_Highlander	Cambodians	Tahuata	0.029637	0.001541	19.236	19.236	206205
Visayan	Aboriginal_Australian	Tahuata	0.029644	0.00149	19.896	19.896	199249
Malay	Kosipe	Tahuata	0.029892	0.001476	20.252	20.252	204140
PNG_Highlander	Malay	Tahuata	0.029893	0.001486	20.12	20.12	208333
Koinambe	Cambodians	Tahuata	0.029941	0.001514	19.77	19.77	206104
Vietnamese	Aboriginal_Australian	Tahuata	0.029987	0.001428	21.004	21.004	205708
She	Aboriginal_Australian	Tahuata	0.030025	0.001435	20.918	20.918	202796
Yami	French	Tahuata	0.030077	0.001444	20.826	20.826	212190
Cambodians	Papuans	Tahuata	0.030165	0.00149	20.239	20.239	208826
Malay	Koinambe	Tahuata	0.030248	0.001478	20.459	20.459	208178
Malay	Papuans	Tahuata	0.030285	0.001462	20.716	20.716	211228
French	Ami	Tahuata	0.030949	0.001413	21.897	21.897	221653
Melanesians	Tagbanua	Tahuata	0.031308	0.00137	22.86	22.86	207475
Temuan	Melanesians	Tahuata	0.031458	0.001384	22.727	22.727	208284
Kayah_Lebbo	Aboriginal_Australian	Tahuata	0.031508	0.001455	21.651	21.651	203601
Ilocano	French	Tahuata	0.031587	0.001599	19.759	19.759	200468
MahMeri	Melanesians	Tahuata	0.031905	0.001437	22.202	22.202	207901
Seletar	Melanesians	Tahuata	0.031907	0.001441	22.145	22.145	206920
Igorot	Yorubas	Tahuata	0.031959	0.001421	22.489	22.489	214827
Kosipe	Tagbanua	Tahuata	0.03202	0.001492	21.461	21.461	202352
Temuan	Kosipe	Tahuata	0.032029	0.001553	20.629	20.629	202861
Temuan	Koinambe	Tahuata	0.032155	0.001568	20.51	20.51	206502
PNG_Highlander	Tagbanua	Tahuata	0.032173	0.00151	21.302	21.302	205911
Temuan	PNG_Highlander	Tahuata	0.032279	0.00156	20.687	20.687	206642
Melanesians	Burmese	Tahuata	0.032378	0.001393	23.245	23.245	210994
Temuan	Papuans	Tahuata	0.032529	0.001527	21.309	21.309	209338
Papuans	Tagbanua	Tahuata	0.032542	0.0015	21.7	21.7	208298
MahMeri	Kosipe	Tahuata	0.032636	0.001588	20.547	20.547	202577
Koinambe	Tagbanua	Tahuata	0.032641	0.00151	21.618	21.618	205720
Jakun	Melanesians	Tahuata	0.032702	0.0014	23.357	23.357	206950
Seletar	Kosipe	Tahuata	0.032969	0.00162	20.345	20.345	201815
Japanese	Aboriginal_Australian	Tahuata	0.033017	0.001491	22.139	22.139	204604
Kosipe	Burmese	Tahuata	0.0332	0.001514	21.935	21.935	204864
Seletar	Koinambe	Tahuata	0.033383	0.001614	20.688	20.688	205245
French	Casigurans	Tahuata	0.03341	0.001471	22.71	22.71	213021
PNG_Highlander	MahMeri	Tahuata	0.033414	0.001601	20.87	20.87	206198
Pangasinense	French	Tahuata	0.033432	0.00181	18.469	18.469	195116
Kosipe	Jakun	Tahuata	0.033523	0.001547	21.675	21.675	201960
MahMeri	Koinambe	Tahuata	0.033568	0.001579	21.258	21.258	206098
Seletar	Papuans	Tahuata	0.03359	0.001591	21.109	21.109	207747
Seletar	PNG_Highlander	Tahuata	0.033634	0.001625	20.698	20.698	205287
Yami	Yorubas	Tahuata	0.033658	0.001476	22.81	22.81	210726
MahMeri	Papuans	Tahuata	0.033744	0.001555	21.702	21.702	208845
Koinambe	Burmese	Tahuata	0.033943	0.001528	22.21	22.21	209196
Yorubas	Ami	Tahuata	0.03397	0.001422	23.893	23.893	219597
PNG_Highlander	Jakun	Tahuata	0.034037	0.001565	21.746	21.746	205498
Lao	Aboriginal_Australian	Tahuata	0.034069	0.001448	23.522	23.522	207183
PNG_Highlander	Burmese	Tahuata	0.034138	0.001545	22.093	22.093	209319
Murut	French	Tahuata	0.034153	0.001463	23.349	23.349	220089
Papuans	Burmese	Tahuata	0.034192	0.001514	22.581	22.581	212486
Koinambe	Jakun	Tahuata	0.034404	0.00154	22.334	22.334	205329
Zambales	French	Tahuata	0.034416	0.001451	23.712	23.712	213272
Jakun	Papuans	Tahuata	0.034433	0.001537	22.408	22.408	207926
Naxi	Aboriginal_Australian	Tahuata	0.034558	0.001547	22.341	22.341	202376
Visayan	French	Tahuata	0.034802	0.001495	23.276	23.276	208847
French	Dusun	Tahuata	0.035264	0.001455	24.233	24.233	222597
Hezhen	Aboriginal_Australian	Tahuata	0.035408	0.001488	23.789	23.789	203538
Paniya	Igorot	Tahuata	0.035531	0.001332	26.672	26.672	213944
Ilocano	Yorubas	Tahuata	0.035736	0.001662	21.504	21.504	199732
Jarawa	Igorot	Tahuata	0.035832	0.001338	26.781	26.781	208496
Malay	Aboriginal_Australian	Tahuata	0.035886	0.001443	24.868	24.868	206577
Melanesians	Batak	Tahuata	0.03617	0.001399	25.862	25.862	208681
Cambodians	Aboriginal_Australian	Tahuata	0.036218	0.001484	24.403	24.403	204686
Onge	Igorot	Tahuata	0.036305	0.001377	26.375	26.375	207117
Melanesians	CheWong	Tahuata	0.036364	0.00153	23.768	23.768	205419
Yorubas	Casigurans	Tahuata	0.036989	0.001465	25.246	25.246	211502
Pangasinense	Yorubas	Tahuata	0.037002	0.001847	20.037	20.037	194671
Yami	Paniya	Tahuata	0.03705	0.001361	27.223	27.223	210118
Kayah_Lebbo	French	Tahuata	0.037261	0.001486	25.079	25.079	218130
Melanesians	Bajo	Tahuata	0.037341	0.001338	27.902	27.902	211385
Santhal	Igorot	Tahuata	0.037764	0.001272	29.686	29.686	214323
Paniya	Ami	Tahuata	0.037806	0.001324	28.554	28.554	218306
Aboriginal_Australian	Tagbanua	Tahuata	0.037828	0.001455	26.003	26.003	204311
Murut	Yorubas	Tahuata	0.037931	0.001444	26.259	26.259	218109
Jarawa	Ami	Tahuata	0.037986	0.001323	28.709	28.709	211641
Seletar	Aboriginal_Australian	Tahuata	0.038045	0.00158	24.079	24.079	203848
Yami	Jarawa	Tahuata	0.038134	0.001346	28.327	28.327	205745
Kosipe	Batak	Tahuata	0.038156	0.001553	24.566	24.566	203209
Kosipe	CheWong	Tahuata	0.038265	0.001692	22.621	22.621	200833
Zambales	Yorubas	Tahuata	0.038389	0.001459	26.311	26.311	211766
Temuan	Aboriginal_Australian	Tahuata	0.038499	0.001494	25.761	25.761	205121
Yami	Onge	Tahuata	0.03852	0.001395	27.604	27.604	204585
PNG_Highlander	Batak	Tahuata	0.038527	0.001579	24.397	24.397	207046
Onge	Ami	Tahuata	0.03855	0.001373	28.074	28.074	209980
French	Bajo	Tahuata	0.0386	0.001448	26.652	26.652	228215
Tagalog	French	Tahuata	0.038737	0.001475	26.255	26.255	219291
Yorubas	Dusun	Tahuata	0.03874	0.001435	26.995	26.995	220501
Papuans	Batak	Tahuata	0.038767	0.001564	24.793	24.793	209653
Dai	French	Tahuata	0.038802	0.001461	26.562	26.562	218158
Visayan	Yorubas	Tahuata	0.038807	0.001482	26.178	26.178	207568
Koinambe	Batak	Tahuata	0.038854	0.00157	24.746	24.746	206938
PNG_Highlander	CheWong	Tahuata	0.038925	0.001723	22.59	22.59	204000
Ilocano	Jarawa	Tahuata	0.039104	0.001506	25.959	25.959	197447
Mendriq	Melanesians	Tahuata	0.039186	0.001503	26.073	26.073	207865
Yami	Santhal	Tahuata	0.039307	0.001308	30.057	30.057	210523
MahMeri	Aboriginal_Australian	Tahuata	0.039308	0.001553	25.311	25.311	204750
Koinambe	CheWong	Tahuata	0.039354	0.001711	22.995	22.995	203943
Papuans	CheWong	Tahuata	0.039469	0.001684	23.433	23.433	206320
She	French	Tahuata	0.039579	0.001477	26.791	26.791	217036
Vietnamese	French	Tahuata	0.039654	0.001472	26.938	26.938	224070
Onge	Ilocano	Tahuata	0.039674	0.001547	25.649	25.649	196788
Paniya	Ilocano	Tahuata	0.039764	0.001507	26.388	26.388	199573
Paniya	Casigurans	Tahuata	0.039826	0.001366	29.156	29.156	210754
Santhal	Ami	Tahuata	0.040114	0.001269	31.617	31.617	218616
Jakun	Aboriginal_Australian	Tahuata	0.040153	0.001519	26.428	26.428	204051
Jehai	Melanesians	Tahuata	0.040329	0.001555	25.933	25.933	207753
Jarawa	Casigurans	Tahuata	0.04042	0.001383	29.235	29.235	206070
Onge	Casigurans	Tahuata	0.040639	0.001416	28.694	28.694	204877
Burmese	Aboriginal_Australian	Tahuata	0.040639	0.001487	27.328	27.328	207541
Paniya	Pangasinense	Tahuata	0.040868	0.001717	23.808	23.808	194583
Kintaq	Melanesians	Tahuata	0.040945	0.001586	25.823	25.823	207291
French	Tagbanua	Tahuata	0.04095	0.001486	27.551	27.551	219480
Zambales	Paniya	Tahuata	0.041191	0.001358	30.33	30.33	211046
Kayah_Lebbo	Yorubas	Tahuata	0.041209	0.001441	28.596	28.596	216341
Visayan	Paniya	Tahuata	0.041319	0.001387	29.782	29.782	207124
Santhal	Casigurans	Tahuata	0.04132	0.001312	31.505	31.505	211097
Tagalog	Yorubas	Tahuata	0.041333	0.001473	28.058	28.058	217322
Visayan	Jarawa	Tahuata	0.041679	0.00141	29.555	29.555	203354
Zambales	Jarawa	Tahuata	0.041732	0.001358	30.739	30.739	206373
Mendriq	Kosipe	Tahuata	0.041839	0.001677	24.953	24.953	202583
Santhal	Ilocano	Tahuata	0.041874	0.001459	28.703	28.703	199767
Melanesians	Bateq	Tahuata	0.041903	0.001553	26.981	26.981	205951
Paniya	Murut	Tahuata	0.042003	0.001342	31.289	31.289	216998
Visayan	Santhal	Tahuata	0.042195	0.001323	31.903	31.903	207334
Visayan	Onge	Tahuata	0.042284	0.001463	28.904	28.904	202319
PNG_Highlander	Mendriq	Tahuata	0.042312	0.001675	25.263	25.263	206367
Dai	Yorubas	Tahuata	0.042424	0.001483	28.602	28.602	216348
Zambales	Onge	Tahuata	0.042436	0.001393	30.454	30.454	205143
Murut	Jarawa	Tahuata	0.042453	0.001334	31.819	31.819	210819
Pangasinense	Jarawa	Tahuata	0.042576	0.001859	22.898	22.898	193339
She	Yorubas	Tahuata	0.042729	0.001534	27.85	27.85	215312
Mendriq	Papuans	Tahuata	0.042746	0.001661	25.739	25.739	208964
Paniya	Dusun	Tahuata	0.042755	0.001372	31.169	31.169	219135
Onge	Pangasinense	Tahuata	0.042761	0.001895	22.564	22.564	192976
Vietnamese	Yorubas	Tahuata	0.042799	0.001484	28.835	28.835	221777
Mendriq	Koinambe	Tahuata	0.042838	0.001675	25.581	25.581	206216
Tagalog	Jarawa	Tahuata	0.043026	0.001319	32.615	32.615	209860
Onge	Murut	Tahuata	0.043064	0.001378	31.249	31.249	209252
Igorot	Bateq	Tahuata	0.043096	0.001322	32.604	32.604	210385
Santhal	Pangasinense	Tahuata	0.043335	0.00162	26.758	26.758	194660
Japanese	French	Tahuata	0.043357	0.001532	28.304	28.304	221033
Kosipe	Bajo	Tahuata	0.043388	0.001513	28.669	28.669	205359
Kintaq	Igorot	Tahuata	0.043402	0.001294	33.532	33.532	212233
Zambales	Santhal	Tahuata	0.043441	0.001317	32.977	32.977	211359
Lao	French	Tahuata	0.043492	0.001491	29.176	29.176	228487
Kosipe	Jehai	Tahuata	0.043495	0.001766	24.63	24.63	202523
Aboriginal_Australian	Batak	Tahuata	0.043534	0.00152	28.645	28.645	205372
Yorubas	Bajo	Tahuata	0.043543	0.001418	30.717	30.717	225767
Bajo	Aboriginal_Australian	Tahuata	0.043546	0.001441	30.223	30.223	207724
French	Batak	Tahuata	0.043583	0.001493	29.198	29.198	221901
Melanesians	Aeta	Tahuata	0.043598	0.001526	28.576	28.576	207926
Paniya	Tagalog	Tahuata	0.043619	0.001363	32	32	216210
Melanesians	French	Tahuata	0.043767	0.001792	24.423	24.423	211300
Jarawa	Dusun	Tahuata	0.04381	0.001349	32.488	32.488	212263
Onge	Tagalog	Tahuata	0.043825	0.001353	32.391	32.391	208408
Jehai	Igorot	Tahuata	0.043919	0.001303	33.712	33.712	212885
Yami	Bateq	Tahuata	0.043988	0.001296	33.953	33.953	207473
PNG_Highlander	Jehai	Tahuata	0.044034	0.001757	25.057	25.057	206199
Onge	Dusun	Tahuata	0.04412	0.001389	31.759	31.759	210549
PNG_Highlander	Bajo	Tahuata	0.044262	0.001532	28.899	28.899	209883
Kosipe	Kintaq	Tahuata	0.044333	0.001747	25.381	25.381	202233
Koinambe	Bajo	Tahuata	0.044526	0.001517	29.351	29.351	209749
Paniya	Kayah_Lebbo	Tahuata	0.04453	0.001378	32.326	32.326	215374
Papuans	Bajo	Tahuata	0.044566	0.001513	29.455	29.455	212982
Koinambe	Jehai	Tahuata	0.044622	0.001767	25.26	25.26	206127
Santhal	Murut	Tahuata	0.044643	0.001309	34.103	34.103	217398
CheWong	Aboriginal_Australian	Tahuata	0.044806	0.00165	27.149	27.149	202779
Jehai	Papuans	Tahuata	0.044846	0.001743	25.726	25.726	208841
Yami	Kintaq	Tahuata	0.044877	0.001313	34.173	34.173	209038
PNG_Highlander	Kintaq	Tahuata	0.044963	0.001759	25.559	25.559	205870
Bateq	Ami	Tahuata	0.045035	0.001262	35.687	35.687	213623
Santhal	Dusun	Tahuata	0.045123	0.001315	34.325	34.325	219377
Mendriq	Igorot	Tahuata	0.045156	0.001275	35.403	35.403	213098
Naxi	French	Tahuata	0.045188	0.001538	29.378	29.378	216056
Yami	Jehai	Tahuata	0.045207	0.001315	34.389	34.389	209528
Casigurans	Bateq	Tahuata	0.045226	0.001309	34.552	34.552	207704
Santhal	Tagalog	Tahuata	0.045286	0.00132	34.32	34.32	216374
Kosipe	Bateq	Tahuata	0.045398	0.00174	26.085	26.085	201289
Santhal	Melanesians	Tahuata	0.045445	0.001555	29.232	29.232	209329
Kintaq	Ami	Tahuata	0.04547	0.001269	35.843	35.843	215842
Koinambe	Kintaq	Tahuata	0.045481	0.00177	25.69	25.69	205726
Igorot	Agta	Tahuata	0.045509	0.001375	33.106	33.106	202604
Yorubas	Japanese	Tahuata	0.045528	0.001559	29.201	29.201	219009
Paniya	Bajo	Tahuata	0.045565	0.001339	34.026	34.026	223655
Kintaq	Papuans	Tahuata	0.045603	0.001747	26.111	26.111	208383
Kintaq	Casigurans	Tahuata	0.045626	0.001294	35.258	35.258	209317
Kayah_Lebbo	Jarawa	Tahuata	0.04568	0.00139	32.871	32.871	209626
Ilocano	Bateq	Tahuata	0.045755	0.001474	31.035	31.035	198368
Jehai	Casigurans	Tahuata	0.045761	0.001296	35.316	35.316	209810
Ami	Agta	Tahuata	0.045816	0.001342	34.145	34.145	204254
Melanesians	Agta	Tahuata	0.045849	0.001763	26.009	26.009	199997
Paniya	Dai	Tahuata	0.045863	0.001349	34.002	34.002	215333
Jehai	Ami	Tahuata	0.045967	0.001264	36.374	36.374	216623
Ilocano	Kintaq	Tahuata	0.045984	0.001435	32.055	32.055	199124
Paniya	She	Tahuata	0.045987	0.001385	33.198	33.198	214360
Onge	Kayah_Lebbo	Tahuata	0.046067	0.001442	31.952	31.952	208118
Yami	Agta	Tahuata	0.046077	0.001405	32.786	32.786	200839
Igorot	Aeta	Tahuata	0.046098	0.001258	36.636	36.636	213120
Visayan	Bateq	Tahuata	0.046135	0.001343	34.359	34.359	204816
Jarawa	She	Tahuata	0.046148	0.001359	33.966	33.966	208852
Yami	Mendriq	Tahuata	0.046152	0.001289	35.811	35.811	209678
Malay	French	Tahuata	0.046171	0.00151	30.577	30.577	227058
Jarawa	Dai	Tahuata	0.046221	0.001358	34.047	34.047	209649
Santhal	Bajo	Tahuata	0.046276	0.001289	35.894	35.894	223744
Ilocano	Jehai	Tahuata	0.046282	0.001462	31.655	31.655	199364
Vietnamese	Paniya	Tahuata	0.046294	0.001361	34.022	34.022	220287
Visayan	Kintaq	Tahuata	0.046333	0.001314	35.262	35.262	206048
Yorubas	Tagbanua	Tahuata	0.046399	0.001526	30.409	30.409	217593
Jarawa	Bajo	Tahuata	0.046475	0.001332	34.887	34.887	214959
Vietnamese	Jarawa	Tahuata	0.046534	0.001374	33.858	33.858	212873
Ami	Aeta	Tahuata	0.046652	0.001244	37.51	37.51	216483
Papuans	Bateq	Tahuata	0.046653	0.001726	27.022	27.022	206890
Visayan	Jehai	Tahuata	0.046677	0.001297	35.997	35.997	206523
Onge	She	Tahuata	0.046691	0.001384	33.73	33.73	207462
Onge	Dai	Tahuata	0.046714	0.001405	33.256	33.256	208222
Yami	Aeta	Tahuata	0.046751	0.001275	36.672	36.672	209754
PNG_Highlander	Bateq	Tahuata	0.046778	0.001758	26.603	26.603	204490
Hezhen	Bajo	Tahuata	0.046798	0.001242	37.688	37.688	218290
Mendriq	Casigurans	Tahuata	0.046843	0.001294	36.187	36.187	209992
Casigurans	Bajo	Tahuata	0.046871	0.001196	39.195	39.195	213288
Kosipe	Aeta	Tahuata	0.0469	0.001667	28.135	28.135	202678
Igorot	Bajo	Tahuata	0.046939	0.001203	39.031	39.031	217262
Onge	Bajo	Tahuata	0.046954	0.001363	34.445	34.445	213010
Igorot	Burmese	Tahuata	0.046963	0.001253	37.488	37.488	217164
Vietnamese	Onge	Tahuata	0.046975	0.00141	33.306	33.306	211151
Papuans	Aeta	Tahuata	0.046982	0.001645	28.562	28.562	208866
PNG_Highlander	Aeta	Tahuata	0.047055	0.001675	28.093	28.093	206386
Visayan	Bajo	Tahuata	0.047057	0.001198	39.289	39.289	209227
Bajo	Aeta	Tahuata	0.047157	0.001243	37.936	37.936	219670
Yami	Bajo	Tahuata	0.047172	0.001206	39.099	39.099	212965
Murut	Agta	Tahuata	0.047184	0.001379	34.219	34.219	203704
Santhal	Kayah_Lebbo	Tahuata	0.047197	0.001364	34.592	34.592	215708
Ilocano	Bajo	Tahuata	0.04724	0.001287	36.705	36.705	200875
Koinambe	Bateq	Tahuata	0.04724	0.001749	27.002	27.002	204433
Lao	Yorubas	Tahuata	0.04729	0.001489	31.762	31.762	225961
Japanese	Bajo	Tahuata	0.047306	0.00122	38.765	38.765	220865
Mendriq	Ami	Tahuata	0.047309	0.001257	37.65	37.65	216869
Murut	Aeta	Tahuata	0.047313	0.001274	37.133	37.133	215161
Igorot	CheWong	Tahuata	0.047358	0.001293	36.632	36.632	210139
Zambales	Bateq	Tahuata	0.047373	0.001339	35.384	35.384	207944
Koinambe	Aeta	Tahuata	0.047392	0.001662	28.51	28.51	206232
Mendriq	Ilocano	Tahuata	0.047416	0.00139	34.103	34.103	199437
Bajo	Agta	Tahuata	0.047441	0.001329	35.698	35.698	205897
Temuan	French	Tahuata	0.047448	0.001559	30.432	30.432	222619
Zambales	Kintaq	Tahuata	0.04751	0.001319	36.033	36.033	209599
Visayan	Burmese	Tahuata	0.047564	0.001274	37.349	37.349	209219
Bajo	Ami	Tahuata	0.047565	0.001191	39.93	39.93	221968
Tagalog	Bateq	Tahuata	0.047566	0.001312	36.241	36.241	211693
Naxi	Bajo	Tahuata	0.047589	0.001216	39.128	39.128	216001
Bajo	Batak	Tahuata	0.047618	0.00122	39.016	39.016	221450
Tagalog	Bajo	Tahuata	0.047656	0.001204	39.579	39.579	218912
Dusun	Agta	Tahuata	0.047678	0.001359	35.093	35.093	204455
Casigurans	Agta	Tahuata	0.047685	0.001395	34.175	34.175	201107
Zambales	Bajo	Tahuata	0.0477	0.00121	39.428	39.428	213619
Casigurans	Burmese	Tahuata	0.047759	0.001253	38.129	38.129	213385
She	Agta	Tahuata	0.047813	0.00137	34.912	34.912	202475
Ilocano	Agta	Tahuata	0.047834	0.001557	30.723	30.723	195039
Mendriq	Aboriginal_Australian	Tahuata	0.047846	0.001611	29.692	29.692	204873
Paniya	Tagbanua	Tahuata	0.04786	0.00141	33.947	33.947	216436
Visayan	Mendriq	Tahuata	0.047866	0.001308	36.591	36.591	206625
Jakun	Igorot	Tahuata	0.047875	0.001228	38.978	38.978	212469
Burmese	Bajo	Tahuata	0.047901	0.001229	38.974	38.974	227431
Visayan	Agta	Tahuata	0.047908	0.00143	33.495	33.495	199224
Naxi	Yorubas	Tahuata	0.047923	0.001563	30.657	30.657	214278
Japanese	Agta	Tahuata	0.047936	0.001395	34.359	34.359	203833
Dusun	Aeta	Tahuata	0.047956	0.00127	37.757	37.757	216716
Ilocano	Burmese	Tahuata	0.047957	0.001367	35.069	35.069	200853
Kayah_Lebbo	Agta	Tahuata	0.047975	0.001382	34.704	34.704	202940
Zambales	Jehai	Tahuata	0.047979	0.00131	36.623	36.623	210128
Ilocano	Aeta	Tahuata	0.048061	0.001422	33.803	33.803	199619
Tagalog	Kintaq	Tahuata	0.048067	0.001291	37.232	37.232	213712
Kayah_Lebbo	Aeta	Tahuata	0.048098	0.001295	37.14	37.14	213694
Vietnamese	Agta	Tahuata	0.048114	0.001338	35.96	35.96	204695
Cambodians	French	Tahuata	0.048121	0.001535	31.345	31.345	222072
Dai	Agta	Tahuata	0.04813	0.001327	36.283	36.283	202886
Santhal	She	Tahuata	0.048179	0.001353	35.598	35.598	214725
Visayan	Aeta	Tahuata	0.048208	0.001307	36.872	36.872	206636
Pangasinense	Jehai	Tahuata	0.048224	0.001636	29.478	29.478	194467
She	Bajo	Tahuata	0.048247	0.001212	39.812	39.812	217252
Hezhen	Agta	Tahuata	0.048256	0.001421	33.965	33.965	202787
Pangasinense	Bajo	Tahuata	0.048285	0.001418	34.045	34.045	195362
Seletar	French	Tahuata	0.048379	0.001581	30.6	30.6	219427
Ilocano	CheWong	Tahuata	0.048381	0.001414	34.226	34.226	198330
Pangasinense	Bateq	Tahuata	0.048391	0.001643	29.445	29.445	193923
Casigurans	Aeta	Tahuata	0.048418	0.001271	38.094	38.094	210114
She	Aeta	Tahuata	0.048427	0.00129	37.554	37.554	212892
Jarawa	Tagbanua	Tahuata	0.048437	0.001385	34.973	34.973	210306
Vietnamese	Aeta	Tahuata	0.048439	0.001273	38.062	38.062	217306
Yami	Burmese	Tahuata	0.048463	0.001266	38.289	38.289	212876
Naxi	Agta	Tahuata	0.048476	0.001402	34.586	34.586	201875
Santhal	Tagbanua	Tahuata	0.048495	0.00133	36.475	36.475	216660
Japanese	Aeta	Tahuata	0.048512	0.001319	36.794	36.794	215460
MahMeri	Igorot	Tahuata	0.048534	0.00131	37.042	37.042	213701
Jakun	Casigurans	Tahuata	0.048535	0.001245	38.976	38.976	209352
Visayan	Naxi	Tahuata	0.04854	0.00131	37.057	37.057	204795
Tagalog	Jehai	Tahuata	0.048548	0.001301	37.323	37.323	214362
Igorot	Batak	Tahuata	0.048573	0.001258	38.598	38.598	214347
Hezhen	Batak	Tahuata	0.048581	0.001277	38.037	38.037	214732
Yami	CheWong	Tahuata	0.048604	0.001322	36.756	36.756	207294
Bajo	Tagbanua	Tahuata	0.048621	0.001225	39.674	39.674	219240
Visayan	Hezhen	Tahuata	0.048705	0.001321	36.88	36.88	205840
Pangasinense	Aeta	Tahuata	0.048715	0.001573	30.966	30.966	194669
MahMeri	French	Tahuata	0.048747	0.001619	30.115	30.115	221674
Hezhen	French	Tahuata	0.048763	0.001576	30.934	30.934	218948
Pangasinense	Kintaq	Tahuata	0.048767	0.001607	30.355	30.355	194330
Hezhen	Aeta	Tahuata	0.048774	0.001317	37.047	37.047	213339
CheWong	Casigurans	Tahuata	0.048792	0.00132	36.964	36.964	207470
Malay	Yorubas	Tahuata	0.048794	0.001478	33.018	33.018	224561
Dai	Aeta	Tahuata	0.048795	0.001286	37.934	37.934	213669
Jakun	French	Tahuata	0.048844	0.001564	31.232	31.232	219669
Naxi	Aeta	Tahuata	0.048852	0.001312	37.232	37.232	211791
Kosipe	Agta	Tahuata	0.048875	0.001899	25.743	25.743	196991
Temuan	Igorot	Tahuata	0.048891	0.001261	38.76	38.76	214214
Zambales	Mendriq	Tahuata	0.048901	0.001296	37.737	37.737	210249
Visayan	CheWong	Tahuata	0.048939	0.00132	37.079	37.079	204475
Santhal	Dai	Tahuata	0.048951	0.001338	36.585	36.585	215752
Naxi	Batak	Tahuata	0.048954	0.001262	38.8	38.8	212876
Dusun	Bajo	Tahuata	0.04899	0.001208	40.55	40.55	222426
Visayan	Jakun	Tahuata	0.049003	0.001298	37.753	37.753	206038
Murut	Bajo	Tahuata	0.049049	0.001204	40.727	40.727	220364
Japanese	Batak	Tahuata	0.049075	0.001274	38.523	38.523	216913
Onge	Tagbanua	Tahuata	0.049081	0.001421	34.55	34.55	208782
Malay	Aeta	Tahuata	0.049118	0.001278	38.443	38.443	218365
Vietnamese	Bajo	Tahuata	0.049138	0.001204	40.819	40.819	223508
Ilocano	Jakun	Tahuata	0.049148	0.001363	36.059	36.059	199203
Bateq	Bajo	Tahuata	0.049179	0.001279	38.456	38.456	216874
Hezhen	Yorubas	Tahuata	0.049183	0.001594	30.846	30.846	216888
Vietnamese	Santhal	Tahuata	0.049195	0.001329	37.026	37.026	220553
Yami	Batak	Tahuata	0.049201	0.001274	38.605	38.605	210702
Tagalog	Aeta	Tahuata	0.049251	0.001273	38.7	38.7	214272
Dai	Bajo	Tahuata	0.049268	0.001214	40.573	40.573	218441
Casigurans	Batak	Tahuata	0.049271	0.001268	38.844	38.844	211051
Visayan	MahMeri	Tahuata	0.04928	0.001319	37.351	37.351	206887
Paniya	Japanese	Tahuata	0.049281	0.001431	34.431	34.431	217760
Yami	Jakun	Tahuata	0.049284	0.001274	38.677	38.677	209155
MahMeri	Ilocano	Tahuata	0.04929	0.00142	34.722	34.722	199631
Ami	Batak	Tahuata	0.049307	0.001251	39.404	39.404	218004
Pangasinense	Burmese	Tahuata	0.049342	0.001489	33.13	33.13	195328
Zambales	Burmese	Tahuata	0.04936	0.001269	38.888	38.888	213690
Naxi	Casigurans	Tahuata	0.049361	0.001279	38.588	38.588	207814
Seletar	Igorot	Tahuata	0.049392	0.001325	37.281	37.281	212799
Zambales	Agta	Tahuata	0.049396	0.001407	35.106	35.106	201332
Jarawa	Japanese	Tahuata	0.049399	0.00142	34.783	34.783	211251
Malay	Bajo	Tahuata	0.049465	0.001214	40.733	40.733	225141
Temuan	Casigurans	Tahuata	0.049469	0.001264	39.122	39.122	210746
Mendriq	Pangasinense	Tahuata	0.049485	0.001574	31.442	31.442	194477
Tagalog	Agta	Tahuata	0.049486	0.001384	35.761	35.761	203303
She	Batak	Tahuata	0.049488	0.001264	39.151	39.151	214104
Mendriq	Tagalog	Tahuata	0.049505	0.001284	38.545	38.545	214652
Pangasinense	Agta	Tahuata	0.049528	0.001848	26.803	26.803	191918
Kintaq	Bajo	Tahuata	0.049531	0.001274	38.864	38.864	219547
MahMeri	Casigurans	Tahuata	0.049532	0.001316	37.647	37.647	210375
Papuans	Agta	Tahuata	0.049533	0.001882	26.322	26.322	200495
Visayan	Temuan	Tahuata	0.049536	0.001286	38.532	38.532	207240
Yami	MahMeri	Tahuata	0.049563	0.001343	36.909	36.909	210186
Hezhen	Casigurans	Tahuata	0.049579	0.001291	38.418	38.418	209057
Visayan	Malay	Tahuata	0.049594	0.001237	40.092	40.092	208612
Burmese	Ami	Tahuata	0.049604	0.001248	39.758	39.758	222206
Igorot	Cambodians	Tahuata	0.049608	0.001274	38.941	38.941	213811
Lao	Agta	Tahuata	0.04961	0.001336	37.127	37.127	205797
Visayan	Batak	Tahuata	0.049643	0.001278	38.846	38.846	207505
Jakun	Ami	Tahuata	0.049644	0.001238	40.11	40.11	215940
CheWong	Ami	Tahuata	0.049645	0.001275	38.932	38.932	213231
Kosipe	French	Tahuata	0.049692	0.001981	25.082	25.082	205201
Malay	Agta	Tahuata	0.049701	0.001357	36.626	36.626	205344
Visayan	Cambodians	Tahuata	0.04973	0.001278	38.911	38.911	206925
Malay	Casigurans	Tahuata	0.049762	0.001233	40.364	40.364	212479
Yorubas	Batak	Tahuata	0.049793	0.001531	32.523	32.523	219934
Jehai	Aboriginal_Australian	Tahuata	0.049798	0.001656	30.072	30.072	204734
Zambales	Jakun	Tahuata	0.049805	0.001254	39.731	39.731	209742
Vietnamese	Batak	Tahuata	0.049811	0.001249	39.882	39.882	218932
Temuan	Ilocano	Tahuata	0.049814	0.001362	36.574	36.574	199816
Visayan	Japanese	Tahuata	0.049832	0.001297	38.418	38.418	207115
Koinambe	Agta	Tahuata	0.049832	0.001923	25.919	25.919	199058
Burmese	Batak	Tahuata	0.049841	0.001263	39.463	39.463	221731
Cambodians	Casigurans	Tahuata	0.049859	0.00125	39.903	39.903	210499
Malay	Igorot	Tahuata	0.04987	0.00124	40.21	40.21	216255
Lao	Aeta	Tahuata	0.049871	0.001282	38.897	38.897	219477
Hezhen	Tagbanua	Tahuata	0.049903	0.001309	38.119	38.119	213319
Jehai	Bajo	Tahuata	0.049935	0.001283	38.922	38.922	220415
Igorot	Naxi	Tahuata	0.049944	0.001269	39.353	39.353	210809
Ilocano	Batak	Tahuata	0.049967	0.001401	35.656	35.656	200023
Ilocano	Hezhen	Tahuata	0.049979	0.001383	36.149	36.149	199119
Jakun	Bajo	Tahuata	0.050023	0.001214	41.203	41.203	219124
Visayan	Seletar	Tahuata	0.050082	0.001349	37.114	37.114	206305
PNG_Highlander	Agta	Tahuata	0.050091	0.001901	26.354	26.354	199155
Kayah_Lebbo	Bajo	Tahuata	0.050096	0.001223	40.973	40.973	218488
Malay	Batak	Tahuata	0.050097	0.00124	40.413	40.413	220104
Cambodians	Bajo	Tahuata	0.050106	0.001239	40.439	40.439	221116
Cambodians	Aeta	Tahuata	0.050114	0.001302	38.488	38.488	215433
Mendriq	Bajo	Tahuata	0.050132	0.001255	39.934	39.934	220641
Igorot	Hezhen	Tahuata	0.050132	0.00129	38.867	38.867	212367
Onge	Japanese	Tahuata	0.050147	0.001469	34.145	34.145	209699
Japanese	Casigurans	Tahuata	0.050159	0.00128	39.19	39.19	210735
Seletar	Casigurans	Tahuata	0.050195	0.001293	38.818	38.818	209519
Tagalog	Batak	Tahuata	0.050213	0.001256	39.969	39.969	215589
Seletar	Bajo	Tahuata	0.050214	0.001254	40.032	40.032	219057
Ilocano	Naxi	Tahuata	0.050221	0.001374	36.542	36.542	198552
Malay	Ilocano	Tahuata	0.050249	0.001332	37.713	37.713	200568
Zambales	CheWong	Tahuata	0.050265	0.001307	38.452	38.452	207795
Dai	Batak	Tahuata	0.050301	0.001262	39.843	39.843	215040
Murut	Batak	Tahuata	0.05031	0.001265	39.761	39.761	216675
Ilocano	Cambodians	Tahuata	0.050313	0.001364	36.9	36.9	199713
Naxi	Tagbanua	Tahuata	0.050326	0.001305	38.569	38.569	211481
French	Aeta	Tahuata	0.050342	0.001627	30.94	30.94	220081
Dusun	Batak	Tahuata	0.050343	0.001251	40.249	40.249	218324
Zambales	Batak	Tahuata	0.050364	0.001266	39.787	39.787	211373
Dusun	Bateq	Tahuata	0.050431	0.001324	38.098	38.098	214301
Santhal	Japanese	Tahuata	0.050456	0.001396	36.144	36.144	217970
Yami	Malay	Tahuata	0.050486	0.001253	40.303	40.303	212190
Paniya	Lao	Tahuata	0.0505	0.001377	36.663	36.663	223845
Kayah_Lebbo	Batak	Tahuata	0.050512	0.001261	40.042	40.042	215039
MahMeri	Ami	Tahuata	0.050514	0.001304	38.73	38.73	217528
Yami	Temuan	Tahuata	0.050557	0.001286	39.304	39.304	210663
Jakun	Aeta	Tahuata	0.050563	0.001289	39.23	39.23	213978
Lao	Bajo	Tahuata	0.050614	0.001215	41.671	41.671	226847
Temuan	Bajo	Tahuata	0.050614	0.001243	40.735	40.735	221784
Cambodians	Agta	Tahuata	0.050633	0.001406	36.019	36.019	203801
Burmese	Tagbanua	Tahuata	0.050642	0.001297	39.06	39.06	219539
Visayan	She	Tahuata	0.050649	0.001279	39.596	39.596	205717
Murut	Bateq	Tahuata	0.050659	0.00134	37.806	37.806	212879
Paniya	Melanesians	Tahuata	0.050671	0.001646	30.784	30.784	209265
Zambales	MahMeri	Tahuata	0.05068	0.001317	38.481	38.481	210715
Japanese	Tagbanua	Tahuata	0.050702	0.001323	38.314	38.314	215305
Papuans	French	Tahuata	0.050715	0.001955	25.943	25.943	213027
MahMeri	Bajo	Tahuata	0.050775	0.001274	39.856	39.856	220878
Santhal	Batak	Tahuata	0.050782	0.00134	37.897	37.897	218704
Seletar	Aeta	Tahuata	0.050793	0.001366	37.189	37.189	214005
Burmese	Aeta	Tahuata	0.050797	0.001317	38.569	38.569	219909
Temuan	Aeta	Tahuata	0.050798	0.001322	38.415	38.415	215921
Zambales	Temuan	Tahuata	0.050805	0.001283	39.589	39.589	211117
MahMeri	Aeta	Tahuata	0.050816	0.001325	38.337	38.337	215328
Yorubas	Cambodians	Tahuata	0.050839	0.001553	32.745	32.745	219887
Seletar	Ilocano	Tahuata	0.050846	0.00144	35.298	35.298	199364
Tagalog	Jakun	Tahuata	0.050847	0.001254	40.551	40.551	213658
Pangasinense	Jakun	Tahuata	0.050867	0.001529	33.266	33.266	194389
Zambales	Malay	Tahuata	0.050879	0.001248	40.76	40.76	212828
Paniya	Batak	Tahuata	0.050891	0.001413	36.012	36.012	218405
Jarawa	Hezhen	Tahuata	0.050901	0.001463	34.799	34.799	209613
Zambales	Hezhen	Tahuata	0.050909	0.001298	39.216	39.216	209501
Temuan	Ami	Tahuata	0.050911	0.001268	40.153	40.153	218163
Yami	Seletar	Tahuata	0.050917	0.001365	37.311	37.311	209437
Visayan	Lao	Tahuata	0.050923	0.001263	40.325	40.325	209153
Zambales	Naxi	Tahuata	0.050951	0.001281	39.761	39.761	208134
Zambales	Aeta	Tahuata	0.050994	0.00131	38.925	38.925	210581
Jarawa	Naxi	Tahuata	0.051001	0.001425	35.793	35.793	208175
Yami	Naxi	Tahuata	0.05102	0.001294	39.422	39.422	207936
Burmese	Agta	Tahuata	0.051042	0.001372	37.195	37.195	205982
Zambales	Seletar	Tahuata	0.051081	0.00131	38.99	38.99	209959
Visayan	Tagbanua	Tahuata	0.051085	0.001289	39.635	39.635	206627
Murut	Kintaq	Tahuata	0.051091	0.001331	38.397	38.397	215084
Cambodians	Batak	Tahuata	0.051093	0.001275	40.069	40.069	216970
Kintaq	Aboriginal_Australian	Tahuata	0.051106	0.001675	30.508	30.508	204429
Lao	Batak	Tahuata	0.05112	0.001252	40.825	40.825	221405
Tagalog	CheWong	Tahuata	0.051145	0.001301	39.303	39.303	211363
Seletar	Ami	Tahuata	0.051145	0.001303	39.253	39.253	216325
PNG_Highlander	French	Tahuata	0.051147	0.001989	25.718	25.718	209807
Tagalog	Burmese	Tahuata	0.051159	0.001263	40.494	40.494	219388
Visayan	Vietnamese	Tahuata	0.051168	0.001274	40.17	40.17	208202
Jakun	Batak	Tahuata	0.051179	0.001236	41.393	41.393	215420
Kintaq	Dusun	Tahuata	0.051182	0.001297	39.466	39.466	216531
Temuan	Agta	Tahuata	0.051186	0.001394	36.713	36.713	204130
Lao	Casigurans	Tahuata	0.051192	0.001235	41.438	41.438	213253
Koinambe	French	Tahuata	0.051211	0.001979	25.877	25.877	209682
Kayah_Lebbo	Hezhen	Tahuata	0.051219	0.001336	38.348	38.348	212869
Yami	Cambodians	Tahuata	0.051239	0.001294	39.589	39.589	210389
MahMeri	Tagalog	Tahuata	0.051239	0.001306	39.232	39.232	215014
Paniya	Naxi	Tahuata	0.05124	0.001441	35.565	35.565	213489
Jakun	Agta	Tahuata	0.051304	0.001371	37.43	37.43	203157
Temuan	Batak	Tahuata	0.051308	0.001279	40.114	40.114	217529
Zambales	Cambodians	Tahuata	0.05131	0.001259	40.762	40.762	210840
Yami	Hezhen	Tahuata	0.051329	0.001322	38.821	38.821	209119
Seletar	Pangasinense	Tahuata	0.051331	0.001618	31.717	31.717	194482
Igorot	Japanese	Tahuata	0.05134	0.001282	40.036	40.036	214379
MahMeri	Agta	Tahuata	0.051343	0.001449	35.429	35.429	203837
Malay	Ami	Tahuata	0.051362	0.00123	41.751	41.751	220698
CheWong	Bajo	Tahuata	0.051387	0.001267	40.544	40.544	216174
She	Tagbanua	Tahuata	0.051395	0.001305	39.384	39.384	212761
Casigurans	Tagbanua	Tahuata	0.051399	0.001273	40.383	40.383	209913
MahMeri	Pangasinense	Tahuata	0.051401	0.001616	31.808	31.808	194706
Lao	Jarawa	Tahuata	0.051421	0.001368	37.596	37.596	215204
Pangasinense	Batak	Tahuata	0.051443	0.001584	32.475	32.475	194842
Onge	Hezhen	Tahuata	0.051445	0.001493	34.454	34.454	208155
Lao	Igorot	Tahuata	0.051456	0.001246	41.292	41.292	217259
Santhal	Kosipe	Tahuata	0.051477	0.001747	29.46	29.46	203893
Visayan	Dai	Tahuata	0.051478	0.001258	40.927	40.927	206214
Seletar	Tagalog	Tahuata	0.051539	0.001288	40.021	40.021	213922
French	Agta	Tahuata	0.051593	0.001705	30.268	30.268	205948
Murut	Jehai	Tahuata	0.051597	0.00133	38.809	38.809	215716
Pangasinense	CheWong	Tahuata	0.051602	0.001648	31.312	31.312	193826
Pangasinense	Hezhen	Tahuata	0.051625	0.001589	32.497	32.497	194275
Onge	Naxi	Tahuata	0.051631	0.001463	35.291	35.291	206838
Murut	Burmese	Tahuata	0.051634	0.001274	40.518	40.518	220526
Ilocano	Japanese	Tahuata	0.051634	0.001381	37.393	37.393	199875
MahMeri	Batak	Tahuata	0.051668	0.001315	39.297	39.297	216871
Seletar	Agta	Tahuata	0.051677	0.00147	35.152	35.152	203153
Visayan	Kayah_Lebbo	Tahuata	0.051683	0.001291	40.035	40.035	206218
Malay	Tagalog	Tahuata	0.051692	0.001254	41.222	41.222	218002
Seletar	Batak	Tahuata	0.051699	0.001315	39.313	39.313	215468
Bateq	Tagbanua	Tahuata	0.051729	0.001349	38.348	38.348	212107
Kayah_Lebbo	Naxi	Tahuata	0.05175	0.001297	39.887	39.887	211230
Kintaq	Tagbanua	Tahuata	0.051772	0.001348	38.413	38.413	213986
Vietnamese	Casigurans	Tahuata	0.051784	0.001253	41.318	41.318	212007
Malay	Jarawa	Tahuata	0.051789	0.00138	37.534	37.534	214180
Bateq	Aboriginal_Australian	Tahuata	0.051796	0.001703	30.407	30.407	203191
Temuan	Tagalog	Tahuata	0.051801	0.001273	40.704	40.704	215538
Jehai	Dusun	Tahuata	0.051819	0.001307	39.639	39.639	217376
Ilocano	Lao	Tahuata	0.051836	0.001342	38.635	38.635	200904
Paniya	Hezhen	Tahuata	0.051838	0.001453	35.664	35.664	215866
Yami	Tagbanua	Tahuata	0.05186	0.0013	39.897	39.897	209711
Visayan	Tagalog	Tahuata	0.051876	0.001268	40.901	40.901	206594
Kayah_Lebbo	Japanese	Tahuata	0.051882	0.001304	39.782	39.782	214879
Murut	Hezhen	Tahuata	0.051901	0.001325	39.18	39.18	214492
Temuan	Yorubas	Tahuata	0.051919	0.00158	32.86	32.86	220484
Onge	Lao	Tahuata	0.051921	0.001402	37.023	37.023	213205
Malay	Tagbanua	Tahuata	0.051945	0.001286	40.38	40.38	218142
Igorot	Tagbanua	Tahuata	0.051993	0.001285	40.476	40.476	213141
She	Casigurans	Tahuata	0.051994	0.001263	41.18	41.18	208919
Kintaq	Batak	Tahuata	0.052006	0.001321	39.36	39.36	215633
Dusun	Burmese	Tahuata	0.052015	0.001266	41.074	41.074	222845
Zambales	Japanese	Tahuata	0.052022	0.001254	41.481	41.481	211106
Visayan	Casigurans	Tahuata	0.052024	0.001279	40.661	40.661	204057
Jehai	Tagbanua	Tahuata	0.052033	0.001346	38.659	38.659	214725
Jehai	Batak	Tahuata	0.052036	0.001315	39.561	39.561	216338
Ami	Tagbanua	Tahuata	0.052046	0.001282	40.595	40.595	216441
She	Bateq	Tahuata	0.052051	0.001345	38.688	38.688	210745
Temuan	Pangasinense	Tahuata	0.052053	0.00156	33.377	33.377	194812
Bateq	Batak	Tahuata	0.052074	0.001323	39.358	39.358	213374
Paniya	Malay	Tahuata	0.052088	0.001388	37.527	37.527	222685
Jarawa	Melanesians	Tahuata	0.052127	0.00168	31.029	31.029	204999
Kayah_Lebbo	Casigurans	Tahuata	0.052135	0.001268	41.12	41.12	209504
Tagalog	Tagbanua	Tahuata	0.052147	0.001286	40.565	40.565	214148
Pangasinense	Naxi	Tahuata	0.052173	0.001584	32.929	32.929	194019
Vietnamese	Tagbanua	Tahuata	0.0522	0.001283	40.68	40.68	217119
Jakun	Tagbanua	Tahuata	0.052201	0.00127	41.093	41.093	213837
Kayah_Lebbo	Bateq	Tahuata	0.052209	0.00134	38.967	38.967	211669
Cambodians	Ami	Tahuata	0.052217	0.001259	41.484	41.484	217797
Kayah_Lebbo	Burmese	Tahuata	0.052219	0.001299	40.207	40.207	218494
Mendriq	Tagbanua	Tahuata	0.052224	0.001321	39.528	39.528	214905
Onge	Melanesians	Tahuata	0.052224	0.001738	30.048	30.048	203877
Aboriginal_Australian	Aeta	Tahuata	0.052264	0.001661	31.468	31.468	204797
Mendriq	Batak	Tahuata	0.052265	0.001289	40.539	40.539	216572
Jarawa	Batak	Tahuata	0.052282	0.001386	37.732	37.732	211717
Japanese	Bateq	Tahuata	0.052286	0.001341	38.994	38.994	213127
Seletar	Yorubas	Tahuata	0.052291	0.001582	33.053	33.053	217560
Kintaq	Japanese	Tahuata	0.052298	0.001351	38.72	38.72	215249
Pangasinense	Cambodians	Tahuata	0.052329	0.001547	33.826	33.826	194711
Zambales	Tagbanua	Tahuata	0.052376	0.001282	40.856	40.856	210241
Visayan	Ilocano	Tahuata	0.052376	0.00141	37.138	37.138	196816
Santhal	Naxi	Tahuata	0.052406	0.001396	37.54	37.54	213752
Onge	Malay	Tahuata	0.052418	0.001419	36.935	36.935	212321
Visayan	Murut	Tahuata	0.052445	0.001281	40.948	40.948	207189
Santhal	PNG_Highlander	Tahuata	0.052481	0.001769	29.659	29.659	207996
Kintaq	She	Tahuata	0.052482	0.001324	39.626	39.626	212641
Hezhen	Dusun	Tahuata	0.05249	0.001305	40.21	40.21	215881
Dai	Tagbanua	Tahuata	0.052512	0.001295	40.555	40.555	213702
Zambales	Visayan	Tahuata	0.052516	0.001288	40.776	40.776	204243
Pangasinense	Japanese	Tahuata	0.052538	0.001521	34.552	34.552	194771
Mendriq	Dusun	Tahuata	0.05257	0.001287	40.862	40.862	217529
Visayan	Dusun	Tahuata	0.052596	0.001282	41.039	41.039	207954
Tagalog	Kayah_Lebbo	Tahuata	0.052603	0.001268	41.487	41.487	213600
Ilocano	Tagbanua	Tahuata	0.052607	0.001407	37.379	37.379	199575
Tagalog	Cambodians	Tahuata	0.052633	0.001262	41.694	41.694	215174
Malay	Pangasinense	Tahuata	0.052635	0.001486	35.424	35.424	195180
Jehai	Japanese	Tahuata	0.05265	0.001347	39.073	39.073	215958
Dai	Casigurans	Tahuata	0.052655	0.001242	42.404	42.404	209521
Yami	Japanese	Tahuata	0.052656	0.001305	40.342	40.342	210815
Santhal	Hezhen	Tahuata	0.052668	0.001411	37.339	37.339	216149
Jakun	Yorubas	Tahuata	0.052681	0.001545	34.098	34.098	217694
Cambodians	Tagbanua	Tahuata	0.052698	0.001315	40.063	40.063	215374
Hezhen	Ami	Tahuata	0.052704	0.001299	40.577	40.577	215973
Zambales	Kayah_Lebbo	Tahuata	0.05271	0.001275	41.339	41.339	209776
Santhal	Papuans	Tahuata	0.052715	0.001741	30.272	30.272	210826
Naxi	Ami	Tahuata	0.052722	0.001275	41.348	41.348	214081
Tagalog	Naxi	Tahuata	0.052731	0.001267	41.61	41.61	211781
CheWong	Batak	Tahuata	0.052741	0.001323	39.865	39.865	212895
Zambales	Lao	Tahuata	0.05276	0.001243	42.455	42.455	213631
Onge	Batak	Tahuata	0.052771	0.001421	37.131	37.131	210086
Murut	Tagbanua	Tahuata	0.05284	0.001299	40.665	40.665	215196
Vietnamese	Ilocano	Tahuata	0.05288	0.00134	39.459	39.459	200414
Santhal	Koinambe	Tahuata	0.052888	0.001768	29.919	29.919	207866
Seletar	Tagbanua	Tahuata	0.052906	0.001349	39.212	39.212	213969
French	CheWong	Tahuata	0.052911	0.001635	32.357	32.357	216557
Zambales	Vietnamese	Tahuata	0.052958	0.001252	42.29	42.29	212375
Murut	Naxi	Tahuata	0.052961	0.001287	41.15	41.15	212685
Kayah_Lebbo	Tagbanua	Tahuata	0.052962	0.001285	41.206	41.206	213783
Murut	Mendriq	Tahuata	0.052973	0.001302	40.672	40.672	215935
Jakun	Hezhen	Tahuata	0.052988	0.001321	40.12	40.12	213163
Jehai	She	Tahuata	0.052999	0.001339	39.568	39.568	213253
Yami	Lao	Tahuata	0.053011	0.001269	41.763	41.763	212948
MahMeri	Tagbanua	Tahuata	0.053013	0.001321	40.138	40.138	215231
Murut	Japanese	Tahuata	0.053039	0.001296	40.937	40.937	216724
Kayah_Lebbo	Igorot	Tahuata	0.05304	0.001275	41.61	41.61	212800
Dusun	Tagbanua	Tahuata	0.053061	0.001293	41.029	41.029	216651
Ilocano	She	Tahuata	0.053078	0.001353	39.217	39.217	199186
Temuan	Tagbanua	Tahuata	0.053109	0.001307	40.636	40.636	215820
Naxi	Dusun	Tahuata	0.053111	0.001275	41.641	41.641	214023
Yorubas	Melanesians	Tahuata	0.053112	0.001839	28.887	28.887	209989
MahMeri	Yorubas	Tahuata	0.053132	0.001609	33.023	33.023	219613
Tagalog	Casigurans	Tahuata	0.053143	0.001275	41.697	41.697	209955
Vietnamese	Igorot	Tahuata	0.053146	0.001252	42.448	42.448	215889
Jakun	Japanese	Tahuata	0.053155	0.001292	41.154	41.154	215147
Hezhen	Bateq	Tahuata	0.053161	0.001404	37.871	37.871	211353
Mendriq	Japanese	Tahuata	0.053177	0.00132	40.293	40.293	216244
Visayan	Ami	Tahuata	0.053188	0.001272	41.807	41.807	208052
Tagalog	Hezhen	Tahuata	0.053191	0.001289	41.261	41.261	213481
Kintaq	Hezhen	Tahuata	0.053224	0.001376	38.687	38.687	213326
Yami	Visayan	Tahuata	0.05324	0.001323	40.237	40.237	204065
Jehai	Hezhen	Tahuata	0.053241	0.001386	38.42	38.42	213985
Zambales	She	Tahuata	0.053256	0.00126	42.252	42.252	209208
Igorot	She	Tahuata	0.053273	0.001276	41.745	41.745	212218
Kayah_Lebbo	Kintaq	Tahuata	0.053278	0.001328	40.105	40.105	213662
Visayan	Igorot	Tahuata	0.05331	0.001312	40.619	40.619	206209
Ilocano	Dai	Tahuata	0.053327	0.00138	38.635	38.635	199442
Lao	Tagbanua	Tahuata	0.053379	0.001284	41.567	41.567	219242
Pangasinense	Tagbanua	Tahuata	0.053422	0.001542	34.634	34.634	194633
CheWong	Tagbanua	Tahuata	0.053433	0.001345	39.719	39.719	211592
Japanese	Dusun	Tahuata	0.053436	0.001277	41.833	41.833	218309
Murut	Casigurans	Tahuata	0.053466	0.001263	42.343	42.343	210800
Yami	Kayah_Lebbo	Tahuata	0.053486	0.001298	41.195	41.195	209653
Igorot	Dai	Tahuata	0.053513	0.001261	42.446	42.446	212947
Ilocano	Kayah_Lebbo	Tahuata	0.053533	0.001395	38.362	38.362	199446
Malay	Japanese	Tahuata	0.053535	0.001274	42.02	42.02	219753
Tagalog	Lao	Tahuata	0.053547	0.001238	43.254	43.254	218987
Visayan	Pangasinense	Tahuata	0.05358	0.001575	34.025	34.025	192970
Dusun	Casigurans	Tahuata	0.053581	0.001256	42.675	42.675	211787
Malay	Hezhen	Tahuata	0.053593	0.001313	40.804	40.804	217504
Vietnamese	Bateq	Tahuata	0.053666	0.001336	40.168	40.168	214955
Kayah_Lebbo	She	Tahuata	0.053684	0.001298	41.344	41.344	212455
Kayah_Lebbo	Ami	Tahuata	0.053702	0.001261	42.579	42.579	216005
Pangasinense	Lao	Tahuata	0.053709	0.001497	35.873	35.873	195339
Zambales	Tagalog	Tahuata	0.053716	0.001262	42.57	42.57	210146
Kayah_Lebbo	Jehai	Tahuata	0.053718	0.00133	40.392	40.392	214284
Tagalog	Japanese	Tahuata	0.053734	0.001283	41.876	41.876	215423
Tagalog	Dusun	Tahuata	0.053735	0.001266	42.453	42.453	216540
Zambales	Casigurans	Tahuata	0.053747	0.001262	42.604	42.604	207054
Santhal	Lao	Tahuata	0.053784	0.001359	39.571	39.571	223930
Murut	Tagalog	Tahuata	0.053789	0.001266	42.501	42.501	215055
Dai	Bateq	Tahuata	0.053812	0.001365	39.419	39.419	211782
Jarawa	Cambodians	Tahuata	0.053845	0.001416	38.031	38.031	211684
Zambales	Dai	Tahuata	0.05386	0.001267	42.498	42.498	209905
Paniya	Cambodians	Tahuata	0.05386	0.001437	37.487	37.487	218686
Santhal	Malay	Tahuata	0.053923	0.001356	39.774	39.774	222702
CheWong	Aeta	Tahuata	0.05395	0.001422	37.943	37.943	211672
Mendriq	She	Tahuata	0.05399	0.001326	40.723	40.723	213440
Lao	Ami	Tahuata	0.054024	0.001239	43.588	43.588	222149
Mendriq	Hezhen	Tahuata	0.054047	0.001377	39.247	39.247	214196
MahMeri	Japanese	Tahuata	0.054094	0.001352	40.022	40.022	216661
Aeta	Tagbanua	Tahuata	0.054116	0.001341	40.351	40.351	214871
Vietnamese	Tagalog	Tahuata	0.054129	0.001248	43.381	43.381	217206
Vietnamese	Pangasinense	Tahuata	0.054233	0.001537	35.285	35.285	195068
Ilocano	Tagalog	Tahuata	0.054241	0.001344	40.359	40.359	199561
Mendriq	Aeta	Tahuata	0.054257	0.001354	40.06	40.06	215065
CheWong	Agta	Tahuata	0.05426	0.001485	36.535	36.535	201982
Zambales	Dusun	Tahuata	0.054263	0.001247	43.502	43.502	212056
Hezhen	CheWong	Tahuata	0.054271	0.001376	39.438	39.438	210855
Temuan	Paniya	Tahuata	0.054277	0.001451	37.417	37.417	219180
MahMeri	Hezhen	Tahuata	0.054285	0.001398	38.828	38.828	214546
Vietnamese	Kintaq	Tahuata	0.054301	0.001322	41.071	41.071	217383
Japanese	Ami	Tahuata	0.054302	0.001277	42.526	42.526	218445
Naxi	Bateq	Tahuata	0.054365	0.001368	39.745	39.745	209883
Tagalog	Igorot	Tahuata	0.054372	0.001271	42.794	42.794	213336
Kintaq	Dai	Tahuata	0.054428	0.001328	40.977	40.977	213651
Malay	Dusun	Tahuata	0.054445	0.00126	43.202	43.202	221320
Pangasinense	Kayah_Lebbo	Tahuata	0.054445	0.001524	35.727	35.727	194502
Tagalog	Dai	Tahuata	0.054466	0.001257	43.321	43.321	213746
Japanese	CheWong	Tahuata	0.054467	0.001341	40.619	40.619	212622
Yami	Vietnamese	Tahuata	0.054485	0.001272	42.846	42.846	212089
Agta	Tagbanua	Tahuata	0.054486	0.00143	38.103	38.103	203798
Jakun	Naxi	Tahuata	0.054534	0.001291	42.229	42.229	211572
Tagalog	She	Tahuata	0.054544	0.00127	42.939	42.939	213010
Jakun	She	Tahuata	0.054603	0.001279	42.683	42.683	212713
Zambales	Murut	Tahuata	0.054627	0.00126	43.36	43.36	211012
Jakun	Dusun	Tahuata	0.054637	0.001263	43.263	43.263	216543
Murut	Malay	Tahuata	0.054653	0.001278	42.781	42.781	219340
Onge	Cambodians	Tahuata	0.054741	0.001472	37.182	37.182	209969
Seletar	Paniya	Tahuata	0.054772	0.001465	37.381	37.381	216411
Malay	Naxi	Tahuata	0.054774	0.001287	42.565	42.565	215257
Pangasinense	She	Tahuata	0.0548	0.001553	35.297	35.297	194351
Yami	Tagalog	Tahuata	0.054806	0.0013	42.173	42.173	209913
Pangasinense	Tagalog	Tahuata	0.054807	0.001555	35.241	35.241	194687
Ilocano	Dusun	Tahuata	0.054834	0.001341	40.902	40.902	200331
Yami	Dai	Tahuata	0.054849	0.001289	42.55	42.55	209694
Jehai	Aeta	Tahuata	0.054863	0.001392	39.413	39.413	214903
Murut	Jakun	Tahuata	0.054873	0.001269	43.235	43.235	215060
Kintaq	Naxi	Tahuata	0.054903	0.001357	40.457	40.457	211660
Malay	She	Tahuata	0.054912	0.00126	43.579	43.579	216483
Mendriq	Kayah_Lebbo	Tahuata	0.054923	0.001317	41.712	41.712	214465
Temuan	Japanese	Tahuata	0.054942	0.001323	41.534	41.534	217403
Seletar	Dusun	Tahuata	0.054965	0.001303	42.172	42.172	216578
Mendriq	Agta	Tahuata	0.054968	0.001459	37.665	37.665	203680
Kintaq	Aeta	Tahuata	0.055023	0.00142	38.74	38.74	214277
Temuan	Hezhen	Tahuata	0.05504	0.001336	41.186	41.186	215135
Jehai	Naxi	Tahuata	0.055076	0.001366	40.333	40.333	212222
Seletar	Hezhen	Tahuata	0.055083	0.001393	39.546	39.546	213603
Murut	Ilocano	Tahuata	0.055089	0.001353	40.702	40.702	199980
Seletar	Murut	Tahuata	0.055109	0.00133	41.447	41.447	215217
Murut	She	Tahuata	0.055114	0.001285	42.88	42.88	214126
Seletar	Japanese	Tahuata	0.055139	0.001375	40.113	40.113	215570
Tagalog	Ami	Tahuata	0.055159	0.001246	44.283	44.283	216671
Jehai	Dai	Tahuata	0.055181	0.001358	40.627	40.627	214267
Igorot	Dusun	Tahuata	0.055182	0.001259	43.842	43.842	215628
Casigurans	Ami	Tahuata	0.055218	0.001255	43.994	43.994	211934
Malay	Kayah_Lebbo	Tahuata	0.055258	0.00128	43.163	43.163	217471
Mendriq	Naxi	Tahuata	0.05527	0.001318	41.938	41.938	212394
She	Dusun	Tahuata	0.055273	0.001269	43.549	43.549	215507
Vietnamese	Jehai	Tahuata	0.055273	0.001322	41.8	41.8	218202
Ilocano	Casigurans	Tahuata	0.055283	0.001367	40.451	40.451	198226
Dusun	CheWong	Tahuata	0.055307	0.001309	42.236	42.236	213874
Zambales	Ilocano	Tahuata	0.055316	0.001377	40.167	40.167	198335
Pangasinense	Dai	Tahuata	0.05533	0.001541	35.908	35.908	194544
Yami	She	Tahuata	0.055365	0.001298	42.668	42.668	209259
Paniya	MahMeri	Tahuata	0.055418	0.001481	37.424	37.424	218345
Vietnamese	Kayah_Lebbo	Tahuata	0.055437	0.001277	43.421	43.421	216806
Jehai	Agta	Tahuata	0.055474	0.001499	37.011	37.011	203608
Murut	CheWong	Tahuata	0.055528	0.001315	42.232	42.232	212596
Santhal	Aeta	Tahuata	0.055567	0.001467	37.889	37.889	217090
Vietnamese	Ami	Tahuata	0.055573	0.001246	44.603	44.603	220390
Zambales	Ami	Tahuata	0.055584	0.001242	44.761	44.761	212162
She	CheWong	Tahuata	0.05559	0.001342	41.434	41.434	210436
Murut	MahMeri	Tahuata	0.055594	0.001328	41.858	41.858	216362
Cambodians	Dusun	Tahuata	0.055627	0.001279	43.502	43.502	218166
Seletar	She	Tahuata	0.055663	0.001347	41.319	41.319	213098
Paniya	Jakun	Tahuata	0.055677	0.001444	38.556	38.556	216657
Yami	Casigurans	Tahuata	0.055691	0.001292	43.103	43.103	206944
Murut	Cambodians	Tahuata	0.055701	0.001302	42.782	42.782	216581
Seletar	Kayah_Lebbo	Tahuata	0.055714	0.001349	41.308	41.308	213680
Temuan	Dusun	Tahuata	0.05572	0.001301	42.832	42.832	218744
Bateq	Aeta	Tahuata	0.055725	0.001399	39.845	39.845	212249
Seletar	Jarawa	Tahuata	0.05573	0.001443	38.63	38.63	210297
Temuan	Jarawa	Tahuata	0.055768	0.001466	38.048	38.048	212251
Aboriginal_Australian	Agta	Tahuata	0.05577	0.001876	29.731	29.731	198251
Yami	Dusun	Tahuata	0.055774	0.001288	43.301	43.301	211774
MahMeri	Dusun	Tahuata	0.055818	0.001318	42.363	42.363	218018
Kintaq	Agta	Tahuata	0.055822	0.001525	36.609	36.609	203324
Temuan	Murut	Tahuata	0.055837	0.00129	43.29	43.29	217005
Igorot	Casigurans	Tahuata	0.055846	0.001278	43.714	43.714	209578
Zambales	Yami	Tahuata	0.055873	0.001304	42.835	42.835	207071
MahMeri	Naxi	Tahuata	0.055917	0.001365	40.963	40.963	212735
Zambales	Igorot	Tahuata	0.05594	0.001268	44.123	44.123	209751
Malay	Burmese	Tahuata	0.055982	0.001292	43.34	43.34	226384
Pangasinense	Dusun	Tahuata	0.055985	0.00151	37.079	37.079	195104
She	Ami	Tahuata	0.055998	0.001267	44.211	44.211	215698
MahMeri	She	Tahuata	0.056003	0.001355	41.331	41.331	213948
Dusun	Ami	Tahuata	0.056005	0.001259	44.489	44.489	219646
Mendriq	French	Tahuata	0.056013	0.001626	34.438	34.438	221668
Vietnamese	Mendriq	Tahuata	0.056022	0.001297	43.203	43.203	218462
Dai	Ami	Tahuata	0.056083	0.001258	44.571	44.571	216480
Murut	Igorot	Tahuata	0.056087	0.001279	43.836	43.836	214447
Mendriq	Dai	Tahuata	0.056088	0.001319	42.532	42.532	214486
Kayah_Lebbo	Dai	Tahuata	0.056128	0.001295	43.333	43.333	213447
Yami	Murut	Tahuata	0.056185	0.001291	43.524	43.524	210914
Murut	Pangasinense	Tahuata	0.05619	0.001528	36.77	36.77	194846
Kayah_Lebbo	Dusun	Tahuata	0.056209	0.001275	44.069	44.069	216285
Santhal	Seletar	Tahuata	0.056216	0.001418	39.638	39.638	216730
Vietnamese	Murut	Tahuata	0.056253	0.001269	44.319	44.319	218704
Vietnamese	Dusun	Tahuata	0.056257	0.001257	44.767	44.767	220529
Santhal	Cambodians	Tahuata	0.056277	0.001397	40.271	40.271	218910
Seletar	Onge	Tahuata	0.056277	0.001505	37.394	37.394	208815
Zambales	Pangasinense	Tahuata	0.056286	0.00152	37.041	37.041	193959
Kayah_Lebbo	Jakun	Tahuata	0.056304	0.001289	43.691	43.691	213609
Seletar	Naxi	Tahuata	0.056323	0.001387	40.598	40.598	211933
Naxi	CheWong	Tahuata	0.056324	0.001348	41.78	41.78	209504
French	Burmese	Tahuata	0.056352	0.001588	35.49	35.49	230940
Murut	Kayah_Lebbo	Tahuata	0.056425	0.001276	44.219	44.219	214945
Murut	Ami	Tahuata	0.05646	0.001257	44.902	44.902	218072
Temuan	Onge	Tahuata	0.056534	0.001515	37.309	37.309	210523
Vietnamese	Malay	Tahuata	0.056537	0.001256	45.028	45.028	222402
Pangasinense	Ilocano	Tahuata	0.056549	0.00174	32.496	32.496	191135
Aeta	Batak	Tahuata	0.056564	0.001361	41.57	41.57	216606
Pangasinense	Casigurans	Tahuata	0.056614	0.001567	36.138	36.138	193867
Temuan	She	Tahuata	0.056634	0.001321	42.875	42.875	214609
Paniya	Aeta	Tahuata	0.056652	0.001526	37.116	37.116	216987
Kayah_Lebbo	Cambodians	Tahuata	0.056679	0.001303	43.511	43.511	214926
Murut	Dai	Tahuata	0.056683	0.001281	44.265	44.265	215118
Temuan	Santhal	Tahuata	0.056724	0.001407	40.328	40.328	219319
Dai	Dusun	Tahuata	0.056756	0.001264	44.917	44.917	216468
Malay	Dai	Tahuata	0.056834	0.001264	44.967	44.967	217642
Temuan	Naxi	Tahuata	0.056866	0.001335	42.597	42.597	213326
Bateq	Agta	Tahuata	0.056897	0.001524	37.324	37.324	202260
Santhal	Agta	Tahuata	0.057079	0.001522	37.511	37.511	204628
Malay	Bateq	Tahuata	0.057089	0.001339	42.627	42.627	216094
Jarawa	Jakun	Tahuata	0.057105	0.001428	39.996	39.996	210460
Yorubas	CheWong	Tahuata	0.057117	0.001694	33.723	33.723	214875
Vietnamese	Jakun	Tahuata	0.05712	0.001274	44.837	44.837	217245
Yorubas	Burmese	Tahuata	0.057134	0.001595	35.81	35.81	228109
Ilocano	Ami	Tahuata	0.057135	0.001344	42.52	42.52	200442
Lao	Dusun	Tahuata	0.05721	0.00126	45.422	45.422	222681
Murut	Lao	Tahuata	0.057227	0.001264	45.268	45.268	220630
MahMeri	Kayah_Lebbo	Tahuata	0.057262	0.001376	41.606	41.606	214826
Jehai	French	Tahuata	0.057288	0.001678	34.138	34.138	221357
MahMeri	Jarawa	Tahuata	0.057302	0.001497	38.274	38.274	211572
Temuan	Kayah_Lebbo	Tahuata	0.057341	0.001313	43.661	43.661	215490
Jarawa	Burmese	Tahuata	0.057365	0.001447	39.642	39.642	215693
Vietnamese	Seletar	Tahuata	0.057392	0.001331	43.128	43.128	217478
Jakun	Burmese	Tahuata	0.057446	0.001306	43.986	43.986	219705
Seletar	Burmese	Tahuata	0.057498	0.00135	42.597	42.597	219577
Jakun	Dai	Tahuata	0.057584	0.001292	44.57	44.57	213686
Japanese	Cambodians	Tahuata	0.05761	0.001323	43.541	43.541	217024
Lao	Hezhen	Tahuata	0.057644	0.001325	43.492	43.492	218680
Seletar	Dai	Tahuata	0.057663	0.001353	42.63	42.63	213956
Malay	Kintaq	Tahuata	0.057665	0.001335	43.182	43.182	218712
Onge	Jakun	Tahuata	0.057689	0.001455	39.659	39.659	208886
Kayah_Lebbo	Lao	Tahuata	0.057736	0.001297	44.529	44.529	218572
Seletar	Malay	Tahuata	0.057786	0.00132	43.78	43.78	218192
Agta	Batak	Tahuata	0.057802	0.001454	39.74	39.74	204727
Lao	Japanese	Tahuata	0.057837	0.001304	44.366	44.366	221317
Onge	Burmese	Tahuata	0.057897	0.001482	39.071	39.071	213660
Onge	MahMeri	Tahuata	0.057943	0.001509	38.387	38.387	209949
Santhal	MahMeri	Tahuata	0.057944	0.001446	40.072	40.072	218568
Ilocano	Igorot	Tahuata	0.057952	0.001381	41.964	41.964	199538
Kayah_Lebbo	CheWong	Tahuata	0.057983	0.001351	42.918	42.918	211410
Pangasinense	Igorot	Tahuata	0.057996	0.001584	36.605	36.605	194619
Santhal	Jakun	Tahuata	0.058002	0.001399	41.463	41.463	216895
Hezhen	Cambodians	Tahuata	0.058024	0.001362	42.596	42.596	215041
Paniya	Kosipe	Tahuata	0.058098	0.001862	31.206	31.206	203891
Yami	Pangasinense	Tahuata	0.058123	0.001622	35.841	35.841	193974
Pangasinense	Ami	Tahuata	0.0582	0.001511	38.512	38.512	195099
Murut	Dusun	Tahuata	0.058368	0.001282	45.536	45.536	218291
Vietnamese	CheWong	Tahuata	0.058404	0.001316	44.365	44.365	214457
Igorot	Ami	Tahuata	0.058471	0.001277	45.783	45.783	216139
Yami	Ilocano	Tahuata	0.058492	0.0014	41.767	41.767	198356
Malay	Jehai	Tahuata	0.058494	0.00136	43.02	43.02	219485
Kintaq	French	Tahuata	0.058498	0.001703	34.352	34.352	220557
Jarawa	Aeta	Tahuata	0.058508	0.001539	38.018	38.018	210695
Vietnamese	Burmese	Tahuata	0.058591	0.001308	44.783	44.783	224348
Dai	Burmese	Tahuata	0.058616	0.001315	44.566	44.566	218874
Yami	Igorot	Tahuata	0.058631	0.001288	45.531	45.531	209861
Yorubas	Aeta	Tahuata	0.058673	0.00167	35.124	35.124	218281
Malay	Jakun	Tahuata	0.05868	0.001288	45.546	45.546	218305
Onge	Aeta	Tahuata	0.058701	0.001579	37.178	37.178	209116
Vietnamese	MahMeri	Tahuata	0.058717	0.001348	43.559	43.559	218766
Temuan	Burmese	Tahuata	0.058737	0.001335	44.007	44.007	222613
Kintaq	Burmese	Tahuata	0.058757	0.001371	42.847	42.847	220334
Dai	CheWong	Tahuata	0.058758	0.001334	44.053	44.053	211330
MahMeri	Burmese	Tahuata	0.058816	0.001363	43.148	43.148	221611
Mendriq	Malay	Tahuata	0.058878	0.001316	44.729	44.729	219725
Burmese	Bateq	Tahuata	0.058939	0.001382	42.652	42.652	217585
Santhal	Aboriginal_Australian	Tahuata	0.058945	0.001707	34.54	34.54	206311
French	Aboriginal_Australian	Tahuata	0.05902	0.001981	29.794	29.794	208091
Paniya	Agta	Tahuata	0.059119	0.001644	35.953	35.953	204624
Paniya	Papuans	Tahuata	0.059167	0.00186	31.806	31.806	210896
Mendriq	Burmese	Tahuata	0.059185	0.001352	43.78	43.78	221494
Lao	Bateq	Tahuata	0.059207	0.001368	43.274	43.274	217158
Jehai	Burmese	Tahuata	0.059207	0.001382	42.84	42.84	221157
MahMeri	Dai	Tahuata	0.059212	0.001349	43.902	43.902	214963
Naxi	Cambodians	Tahuata	0.059237	0.001354	43.75	43.75	213082
Dai	Hezhen	Tahuata	0.059288	0.001329	44.626	44.626	213611
Paniya	PNG_Highlander	Tahuata	0.059291	0.001885	31.457	31.457	207970
Malay	Cambodians	Tahuata	0.059297	0.001306	45.414	45.414	220297
She	Cambodians	Tahuata	0.059354	0.001314	45.172	45.172	214340
Vietnamese	Temuan	Tahuata	0.059402	0.001314	45.214	45.214	219654
Lao	Naxi	Tahuata	0.059505	0.00131	45.409	45.409	216419
Tagbanua	Batak	Tahuata	0.059534	0.001316	45.235	45.235	216928
Malay	Lao	Tahuata	0.059587	0.001283	46.443	46.443	225473
She	Burmese	Tahuata	0.059672	0.001336	44.667	44.667	217865
Temuan	Dai	Tahuata	0.059734	0.001323	45.15	45.15	215564
Paniya	Koinambe	Tahuata	0.059746	0.001889	31.634	31.634	207852
Lao	Burmese	Tahuata	0.059766	0.001311	45.573	45.573	227996
Kosipe	Jarawa	Tahuata	0.059816	0.001897	31.535	31.535	200730
Temuan	Malay	Tahuata	0.059833	0.001311	45.652	45.652	220788
Onge	Kosipe	Tahuata	0.059842	0.001947	30.73	30.73	199946
French	Bateq	Tahuata	0.059944	0.001736	34.524	34.524	217738
Malay	MahMeri	Tahuata	0.059975	0.001356	44.215	44.215	219987
Lao	Kintaq	Tahuata	0.060011	0.001359	44.145	44.145	219869
Cambodians	Bateq	Tahuata	0.06003	0.001385	43.337	43.337	213738
Dai	Japanese	Tahuata	0.060037	0.001325	45.302	45.302	215644
CheWong	Burmese	Tahuata	0.060052	0.001363	44.047	44.047	216656
Jarawa	Agta	Tahuata	0.060159	0.001649	36.488	36.488	201340
Cambodians	Burmese	Tahuata	0.060199	0.001334	45.12	45.12	222065
Vietnamese	Hezhen	Tahuata	0.060269	0.00134	44.983	44.983	217152
Japanese	Burmese	Tahuata	0.060295	0.00135	44.655	44.655	221629
Onge	Koinambe	Tahuata	0.06033	0.001972	30.594	30.594	202770
Onge	Agta	Tahuata	0.060486	0.001703	35.527	35.527	200434
Yami	Ami	Tahuata	0.060494	0.001292	46.816	46.816	212402
Paniya	CheWong	Tahuata	0.060519	0.001594	37.976	37.976	214073
Lao	She	Tahuata	0.060535	0.001305	46.387	46.387	217684
Kintaq	Cambodians	Tahuata	0.060698	0.001371	44.272	44.272	215881
PNG_Highlander	Onge	Tahuata	0.0607	0.001968	30.847	30.847	202860
Onge	Papuans	Tahuata	0.060719	0.001958	31.013	31.013	204842
Yorubas	Agta	Tahuata	0.060724	0.001831	33.157	33.157	204941
PNG_Highlander	Jarawa	Tahuata	0.060734	0.001904	31.897	31.897	203893
Seletar	Lao	Tahuata	0.060738	0.001348	45.07	45.07	219382
Jarawa	Papuans	Tahuata	0.060755	0.001892	32.116	32.116	206025
Mendriq	Yorubas	Tahuata	0.060797	0.001623	37.452	37.452	219645
Vietnamese	Japanese	Tahuata	0.060837	0.001322	46.014	46.014	219616
Paniya	Burmese	Tahuata	0.060838	0.001481	41.089	41.089	225751
Naxi	Dai	Tahuata	0.060871	0.001329	45.817	45.817	212056
Koinambe	Jarawa	Tahuata	0.060882	0.001915	31.797	31.797	203779
Lao	Jehai	Tahuata	0.060902	0.001362	44.704	44.704	220707
Seletar	Cambodians	Tahuata	0.060963	0.001361	44.785	44.785	215525
Malay	CheWong	Tahuata	0.060972	0.001345	45.322	45.322	215442
Vietnamese	Cambodians	Tahuata	0.061019	0.001314	46.438	46.438	219316
Santhal	Burmese	Tahuata	0.06105	0.001433	42.61	42.61	225621
Kosipe	Yorubas	Tahuata	0.061063	0.002022	30.198	30.198	204304
Vietnamese	Naxi	Tahuata	0.061146	0.001324	46.172	46.172	215146
Jehai	Cambodians	Tahuata	0.061291	0.001394	43.975	43.975	216634
Dai	Cambodians	Tahuata	0.061301	0.001317	46.538	46.538	215309
Seletar	Bateq	Tahuata	0.061338	0.001468	41.79	41.79	212339
Mendriq	Lao	Tahuata	0.061433	0.001338	45.926	45.926	220959
Santhal	CheWong	Tahuata	0.061697	0.001507	40.953	40.953	214261
Hezhen	Burmese	Tahuata	0.061798	0.001374	44.965	44.965	219298
Mendriq	Cambodians	Tahuata	0.061896	0.001357	45.604	45.604	216907
Seletar	Kintaq	Tahuata	0.061966	0.001465	42.292	42.292	214373
Jakun	Cambodians	Tahuata	0.062042	0.001342	46.218	46.218	215641
Lao	Jakun	Tahuata	0.062108	0.001301	47.732	47.732	219433
Seletar	Mendriq	Tahuata	0.062296	0.001421	43.85	43.85	215108
Seletar	Jakun	Tahuata	0.062366	0.001348	46.256	46.256	214144
Jarawa	CheWong	Tahuata	0.062382	0.00157	39.73	39.73	208835
Seletar	Jehai	Tahuata	0.06239	0.001478	42.221	42.221	215000
Temuan	Seletar	Tahuata	0.062459	0.00139	44.923	44.923	216105
Vietnamese	Lao	Tahuata	0.062523	0.001301	48.067	48.067	224184
Seletar	MahMeri	Tahuata	0.062741	0.001454	43.141	43.141	215522
Vietnamese	She	Tahuata	0.062816	0.001313	47.83	47.83	216565
Jehai	Yorubas	Tahuata	0.06289	0.001684	37.347	37.347	219324
PNG_Highlander	Yorubas	Tahuata	0.062894	0.002071	30.372	30.372	208713
Onge	CheWong	Tahuata	0.062945	0.001617	38.936	38.936	207368
She	Dai	Tahuata	0.062979	0.001325	47.545	47.545	213473
Yorubas	Papuans	Tahuata	0.062986	0.002017	31.235	31.235	211722
Koinambe	Yorubas	Tahuata	0.063113	0.002073	30.45	30.45	208553
Naxi	Burmese	Tahuata	0.063217	0.00135	46.838	46.838	216790
Seletar	CheWong	Tahuata	0.063283	0.001435	44.102	44.102	211869
Vietnamese	Dai	Tahuata	0.063435	0.001314	48.267	48.267	217490
Temuan	Cambodians	Tahuata	0.063519	0.001355	46.878	46.878	217827
MahMeri	Lao	Tahuata	0.063578	0.001377	46.179	46.179	221254
Temuan	Lao	Tahuata	0.063663	0.001343	47.419	47.419	222188
MahMeri	Cambodians	Tahuata	0.063687	0.001401	45.443	45.443	217220
Lao	Dai	Tahuata	0.063692	0.001313	48.521	48.521	218918
Kintaq	Yorubas	Tahuata	0.06391	0.001694	37.734	37.734	218603
Cambodians	CheWong	Tahuata	0.064214	0.001366	47.022	47.022	213185
Lao	CheWong	Tahuata	0.064309	0.001371	46.911	46.911	216422
Santhal	Mendriq	Tahuata	0.064402	0.001462	44.063	44.063	218588
Paniya	Mendriq	Tahuata	0.064466	0.001535	41.994	41.994	218472
She	Hezhen	Tahuata	0.064722	0.001385	46.72	46.72	213365
Lao	Cambodians	Tahuata	0.064756	0.001332	48.605	48.605	221731
Jarawa	Aboriginal_Australian	Tahuata	0.064848	0.001842	35.212	35.212	202674
Temuan	Bateq	Tahuata	0.064947	0.001439	45.148	45.148	214521
She	Japanese	Tahuata	0.064995	0.001365	47.61	47.61	215348
Paniya	Aboriginal_Australian	Tahuata	0.065008	0.001816	35.796	35.796	206380
MahMeri	Bateq	Tahuata	0.065066	0.001491	43.65	43.65	213869
Naxi	She	Tahuata	0.065141	0.001372	47.475	47.475	211809
Onge	Aboriginal_Australian	Tahuata	0.065452	0.001886	34.695	34.695	201725
Yorubas	Bateq	Tahuata	0.065536	0.001757	37.31	37.31	215999
Temuan	Kintaq	Tahuata	0.065589	0.001411	46.499	46.499	216812
Santhal	Jehai	Tahuata	0.065643	0.001521	43.153	43.153	218287
MahMeri	Kintaq	Tahuata	0.065734	0.001461	44.984	44.984	216107
Santhal	Kintaq	Tahuata	0.065872	0.001518	43.403	43.403	217629
Paniya	Jehai	Tahuata	0.06588	0.001577	41.779	41.779	218170
Temuan	Jehai	Tahuata	0.06651	0.00142	46.845	46.845	217586
Paniya	Kintaq	Tahuata	0.066535	0.001609	41.353	41.353	217463
Naxi	Japanese	Tahuata	0.066598	0.001375	48.439	48.439	214065
MahMeri	Jehai	Tahuata	0.066619	0.001479	45.043	45.043	216816
Temuan	Jakun	Tahuata	0.066742	0.001374	48.57	48.57	216539
Mendriq	Jarawa	Tahuata	0.066769	0.001533	43.563	43.563	211761
Temuan	Mendriq	Tahuata	0.066806	0.001369	48.797	48.797	217822
MahMeri	Jakun	Tahuata	0.066833	0.001407	47.508	47.508	215836
Mendriq	MahMeri	Tahuata	0.06689	0.001437	46.543	46.543	217072
Santhal	Bateq	Tahuata	0.067082	0.001547	43.373	43.373	215150
Onge	Mendriq	Tahuata	0.067292	0.001569	42.879	42.879	210058
Kintaq	Jakun	Tahuata	0.067422	0.001411	47.777	47.777	214939
Jakun	Bateq	Tahuata	0.067761	0.001442	46.998	46.998	212956
Naxi	Hezhen	Tahuata	0.06795	0.001395	48.701	48.701	212289
Paniya	Bateq	Tahuata	0.068229	0.001636	41.696	41.696	215085
Mendriq	Jakun	Tahuata	0.068314	0.00138	49.495	49.495	215750
Jakun	Jehai	Tahuata	0.068676	0.001426	48.173	48.173	215659
Yorubas	Aboriginal_Australian	Tahuata	0.068822	0.002018	34.1	34.1	206959
Temuan	CheWong	Tahuata	0.069368	0.001444	48.033	48.033	214014
Jarawa	Jehai	Tahuata	0.069633	0.001611	43.236	43.236	211620
Hezhen	Japanese	Tahuata	0.069698	0.0014	49.778	49.778	216107
MahMeri	CheWong	Tahuata	0.070024	0.001481	47.284	47.284	213502
Kintaq	Jarawa	Tahuata	0.07011	0.001598	43.876	43.876	211101
Jakun	CheWong	Tahuata	0.070185	0.001409	49.828	49.828	212500
Onge	Jehai	Tahuata	0.070239	0.001638	42.88	42.88	209962
Onge	Kintaq	Tahuata	0.070658	0.001627	43.439	43.439	209472
Jarawa	French	Tahuata	0.07067	0.001888	37.44	37.44	216209
Onge	French	Tahuata	0.071045	0.00195	36.431	36.431	214089
Jarawa	Bateq	Tahuata	0.071794	0.001641	43.75	43.75	209430
Agta	Aeta	Tahuata	0.07253	0.001666	43.541	43.541	204579
Onge	Bateq	Tahuata	0.072673	0.001678	43.315	43.315	207944
Temuan	MahMeri	Tahuata	0.073955	0.001438	51.428	51.428	218345
Santhal	Jarawa	Tahuata	0.076271	0.001641	46.473	46.473	213815
Santhal	Onge	Tahuata	0.076455	0.001676	45.618	45.618	211946
Jarawa	Yorubas	Tahuata	0.078421	0.001939	40.443	40.443	214685
Onge	Yorubas	Tahuata	0.079193	0.00198	40.001	40.001	212694
Santhal	Yorubas	Tahuata	0.079868	0.001832	43.608	43.608	224599
Santhal	French	Tahuata	0.080119	0.001845	43.417	43.417	227162
Mendriq	CheWong	Tahuata	0.080199	0.001557	51.497	51.497	214036
Paniya	Jarawa	Tahuata	0.081677	0.001808	45.173	45.173	213853
Kintaq	CheWong	Tahuata	0.081742	0.001621	50.416	50.416	213428
Paniya	Onge	Tahuata	0.082147	0.001838	44.701	44.701	211965
CheWong	Bateq	Tahuata	0.082222	0.001674	49.119	49.119	211772
Jehai	CheWong	Tahuata	0.082544	0.001622	50.897	50.897	214058
Paniya	Yorubas	Tahuata	0.08707	0.002004	43.456	43.456	225250
Paniya	French	Tahuata	0.087466	0.002003	43.667	43.667	227974
Santhal	Paniya	Tahuata	0.092356	0.001763	52.385	52.385	223380
Mendriq	Kintaq	Tahuata	0.094948	0.001631	58.216	58.216	217589
Mendriq	Jehai	Tahuata	0.098199	0.001655	59.35	59.35	218675
Mendriq	Bateq	Tahuata	0.10231	0.001715	59.647	59.647	215730
Melanesians	Aboriginal_Australian	Tahuata	0.104486	0.00213	49.065	49.065	203314
Kintaq	Bateq	Tahuata	0.104521	0.001785	58.558	58.558	214945
Yorubas	French	Tahuata	0.105303	0.002204	47.788	47.788	231517
Jehai	Bateq	Tahuata	0.106981	0.001806	59.239	59.239	215713
Kintaq	Jehai	Tahuata	0.107037	0.001732	61.805	61.805	218272
Kosipe	Melanesians	Tahuata	0.108967	0.002248	48.468	48.468	202194
Melanesians	Papuans	Tahuata	0.111776	0.002264	49.361	49.361	206971
Koinambe	Melanesians	Tahuata	0.112744	0.002261	49.861	49.861	205159
PNG_Highlander	Melanesians	Tahuata	0.112982	0.002259	50.02	50.02	205205
Kosipe	Aboriginal_Australian	Tahuata	0.127497	0.002435	52.36	52.36	200693
Papuans	Aboriginal_Australian	Tahuata	0.128576	0.002417	53.195	53.195	204846
Koinambe	Aboriginal_Australian	Tahuata	0.130069	0.002453	53.026	53.026	203267
PNG_Highlander	Aboriginal_Australian	Tahuata	0.130798	0.00247	52.947	52.947	203450
Kosipe	Papuans	Tahuata	0.169519	0.002674	63.391	63.391	204560
Kosipe	Koinambe	Tahuata	0.171375	0.002718	63.062	63.062	203439
PNG_Highlander	Kosipe	Tahuata	0.172294	0.002713	63.504	63.504	203715
Koinambe	Papuans	Tahuata	0.178139	0.002751	64.745	64.745	208765
PNG_Highlander	Papuans	Tahuata	0.179064	0.002726	65.688	65.688	209158
PNG_Highlander	Koinambe	Tahuata	0.180057	0.002766	65.1	65.1	207269
Onge	Jarawa	Tahuata	0.189476	0.002327	81.424	81.424	214402
Polynesian	Dai	Tahuata	0.002109	0.000706	2.986	2.986	214443
Polynesian	Dusun	Tahuata	0.002063	0.000695	2.97	2.97	217596
Polynesian	PNG_Highlander	Tahuata	0.002732	0.000921	2.966	2.966	207165
Hiva_Oa	Naxi	Tahuata	-0.002455	0.000844	-2.909	2.909	203680
Jehai	Hiva_Oa	Tahuata	-0.002465	0.00086	-2.866	2.866	205713
Polynesian	Melanesians	Tahuata	0.0023	0.00081	2.841	2.841	208821
Polynesian	Murut	Tahuata	0.001975	0.000699	2.823	2.823	215699
Polynesian	Japanese	Tahuata	0.002057	0.000731	2.815	2.815	216374
Polynesian	Pangasinense	Tahuata	0.00246	0.000884	2.784	2.784	194572
Vietnamese	Hiva_Oa	Tahuata	-0.002293	0.000827	-2.773	2.773	207175
Polynesian	Batak	Tahuata	0.00197	0.00071	2.773	2.773	216852
Polynesian	Aboriginal_Australian	Tahuata	0.002399	0.000872	2.752	2.752	205458
Visayan	Polynesian	Tahuata	0.001944	0.000708	2.746	2.746	206745
Polynesian	Kosipe	Tahuata	0.002517	0.000919	2.739	2.739	203356
Vietnamese	Polynesian	Tahuata	0.001921	0.000709	2.708	2.708	218413
Hiva_Oa	Cambodians	Tahuata	-0.002298	0.000851	-2.701	2.701	206191
Polynesian	Kayah_Lebbo	Tahuata	0.001881	0.000699	2.692	2.692	214233
Temuan	Hiva_Oa	Tahuata	-0.00223	0.000839	-2.657	2.657	206363
Hiva_Oa	Japanese	Tahuata	-0.002247	0.000847	-2.653	2.653	206049
Polynesian	Casigurans	Tahuata	0.00184	0.000695	2.647	2.647	210253
Kintaq	Hiva_Oa	Tahuata	-0.002277	0.000861	-2.644	2.644	205312
Polynesian	Hezhen	Tahuata	0.001948	0.000739	2.636	2.636	214536
Polynesian	Koinambe	Tahuata	0.00244	0.000929	2.626	2.626	207056
Mendriq	Hiva_Oa	Tahuata	-0.002191	0.000842	-2.602	2.602	205837
Polynesian	Lao	Tahuata	0.001813	0.000698	2.599	2.599	221082
Yami	Hiva_Oa	Tahuata	-0.002199	0.000847	-2.596	2.596	202342
Malay	Hiva_Oa	Tahuata	-0.002117	0.000817	-2.592	2.592	208086
Lao	Hiva_Oa	Tahuata	-0.002137	0.000825	-2.591	2.591	208636
Hiva_Oa	Burmese	Tahuata	-0.002132	0.000831	-2.566	2.566	209215
Hiva_Oa	Dai	Tahuata	-0.002126	0.000839	-2.535	2.535	204917
Seletar	Hiva_Oa	Tahuata	-0.002199	0.000874	-2.517	2.517	205093
Hiva_Oa	CheWong	Tahuata	-0.002155	0.000862	-2.501	2.501	203671
Hiva_Oa	She	Tahuata	-0.002087	0.000837	-2.493	2.493	204436
Hiva_Oa	Bateq	Tahuata	-0.002109	0.000862	-2.448	2.448	204021
Hiva_Oa	Casigurans	Tahuata	-0.00203	0.000833	-2.435	2.435	202510
Polynesian	MahMeri	Tahuata	0.00177	0.00073	2.425	2.425	216369
Nuku_Hiva	French	Tahuata	-0.002397	0.00099	-2.421	2.421	210955
Polynesian	French	Tahuata	-0.002219	0.000927	-2.394	2.394	223622
Polynesian	Malay	Tahuata	0.001648	0.000694	2.376	2.376	220019
Visayan	Hiva_Oa	Tahuata	-0.001961	0.000829	-2.366	2.366	200423
Polynesian	Cambodians	Tahuata	0.001705	0.000722	2.36	2.36	216677
Hiva_Oa	Hezhen	Tahuata	-0.002005	0.00085	-2.359	2.359	205053
Polynesian	Aeta	Tahuata	0.001745	0.000743	2.347	2.347	215375
Hiva_Oa	Dusun	Tahuata	-0.00188	0.000817	-2.301	2.301	206664
Hiva_Oa	Ami	Tahuata	-0.001891	0.000837	-2.259	2.259	206525
Kayah_Lebbo	Hiva_Oa	Tahuata	-0.001855	0.00083	-2.236	2.236	204834
Murut	Hiva_Oa	Tahuata	-0.001843	0.000837	-2.202	2.202	205750
Jakun	Hiva_Oa	Tahuata	-0.001796	0.000833	-2.155	2.155	205060
MahMeri	Hiva_Oa	Tahuata	-0.001802	0.000838	-2.15	2.15	206031
Igorot	Hiva_Oa	Tahuata	-0.001832	0.000856	-2.14	2.14	204477
Santhal	Hiva_Oa	Tahuata	-0.001875	0.000892	-2.101	2.101	207637
Tagalog	Hiva_Oa	Tahuata	-0.00171	0.000819	-2.088	2.088	205362
Zambales	Hiva_Oa	Tahuata	-0.001695	0.000812	-2.087	2.087	202759
Temuan	Polynesian	Tahuata	0.001482	0.000722	2.052	2.052	217103
Polynesian	CheWong	Tahuata	0.001538	0.00075	2.05	2.05	212351
Polynesian	Seletar	Tahuata	0.001535	0.00075	2.046	2.046	214923
Polynesian	Jakun	Tahuata	0.001397	0.000715	1.952	1.952	214895
Polynesian	Naxi	Tahuata	0.001437	0.000737	1.951	1.951	212397
Polynesian	Agta	Tahuata	0.001494	0.000793	1.884	1.884	203832
Hiva_Oa	Aeta	Tahuata	-0.001578	0.000845	-1.868	1.868	205482
Hiva_Oa	Bajo	Tahuata	-0.001458	0.000792	-1.841	1.841	208682
Polynesian	Burmese	Tahuata	0.001286	0.000711	1.807	1.807	222221
Hiva_Oa	French	Tahuata	-0.001978	0.001098	-1.801	1.801	210002
Jarawa	Hiva_Oa	Tahuata	-0.001614	0.000901	-1.792	1.792	202866
Polynesian	Mendriq	Tahuata	0.001274	0.000728	1.75	1.75	216129
Ilocano	Hiva_Oa	Tahuata	-0.001535	0.000918	-1.672	1.672	195739
Paniya	Hiva_Oa	Tahuata	-0.001579	0.000949	-1.663	1.663	207647
Hiva_Oa	Batak	Tahuata	-0.001321	0.000821	-1.61	1.61	206423
Hiva_Oa	Tagbanua	Tahuata	-0.00134	0.000839	-1.597	1.597	205438
Onge	Hiva_Oa	Tahuata	-0.001469	0.000937	-1.568	1.568	201909
Pangasinense	Hiva_Oa	Tahuata	-0.001586	0.001048	-1.513	1.513	192212
Hiva_Oa	Agta	Tahuata	-0.001328	0.000883	-1.503	1.503	198396
Polynesian	Jehai	Tahuata	0.001092	0.000748	1.459	1.459	215938
Polynesian	Onge	Tahuata	0.001186	0.00082	1.447	1.447	209826
Polynesian	Kintaq	Tahuata	0.001045	0.000743	1.407	1.407	215283
Hiva_Oa	Yorubas	Tahuata	-0.001337	0.001011	-1.322	1.322	208346
Polynesian	Bateq	Tahuata	0.000966	0.000753	1.284	1.284	213042
Nuku_Hiva	Melanesians	Tahuata	-0.001111	0.000912	-1.218	1.218	202548
Paniya	Nuku_Hiva	Tahuata	-0.001016	0.000858	-1.185	1.185	208485
Santhal	Nuku_Hiva	Tahuata	-0.000979	0.000827	-1.184	1.184	208643
Nuku_Hiva	Casigurans	Tahuata	-0.000868	0.000751	-1.155	1.155	203298
Polynesian	Jarawa	Tahuata	0.000915	0.000794	1.153	1.153	211467
Polynesian	Hiva_Oa	Tahuata	-0.000605	0.000568	-1.065	1.065	207551
Nuku_Hiva	Jehai	Tahuata	-0.000825	0.000807	-1.022	1.022	206765
Nuku_Hiva	Bateq	Tahuata	-0.000808	0.000811	-0.996	0.996	204863
Nuku_Hiva	Mendriq	Tahuata	-0.000754	0.000782	-0.965	0.965	206878
Nuku_Hiva	Hezhen	Tahuata	0.000754	0.000788	0.956	0.956	205958
Nuku_Hiva	CheWong	Tahuata	-0.000725	0.000809	-0.896	0.896	204590
Nuku_Hiva	Japanese	Tahuata	0.000634	0.000804	0.788	0.788	207155
Nuku_Hiva	Kintaq	Tahuata	-0.000613	0.000807	-0.76	0.76	206316
Visayan	Nuku_Hiva	Tahuata	-0.000584	0.000775	-0.753	0.753	201028
Polynesian	Paniya	Tahuata	0.000573	0.000811	0.707	0.707	219286
Nuku_Hiva	Koinambe	Tahuata	-0.000704	0.001051	-0.67	0.67	201100
PNG_Highlander	Nuku_Hiva	Tahuata	-0.000672	0.001032	-0.651	0.651	201184
Temuan	Nuku_Hiva	Tahuata	-0.000496	0.000788	-0.63	0.63	207477
Nuku_Hiva	Kayah_Lebbo	Tahuata	-0.000456	0.000765	-0.596	0.596	205888
Nuku_Hiva	She	Tahuata	0.000456	0.000789	0.578	0.578	205400
Polynesian	Yorubas	Tahuata	0.000489	0.000864	0.566	0.566	221101
Nuku_Hiva	Dai	Tahuata	0.000414	0.000785	0.528	0.528	205972
Seletar	Nuku_Hiva	Tahuata	-0.00037	0.000813	-0.455	0.455	206162
Nuku_Hiva	Jakun	Tahuata	-0.000331	0.000769	-0.431	0.431	206104
Hiva_Oa	Melanesians	Tahuata	-0.0004	0.000945	-0.423	0.423	201794
Nuku_Hiva	Kosipe	Tahuata	-0.000435	0.00103	-0.422	0.422	198721
Nuku_Hiva	Yorubas	Tahuata	-0.000398	0.000982	-0.405	0.405	209417
Nuku_Hiva	Dusun	Tahuata	-0.000303	0.000757	-0.4	0.4	207865
Nuku_Hiva	Agta	Tahuata	-0.000321	0.00087	-0.369	0.369	198992
Nuku_Hiva	Murut	Tahuata	-0.000265	0.000756	-0.351	0.351	206788
Nuku_Hiva	Batak	Tahuata	-0.000269	0.000775	-0.347	0.347	207372
Nuku_Hiva	Malay	Tahuata	-0.000258	0.000747	-0.345	0.345	209158
Nuku_Hiva	Papuans	Tahuata	-0.000349	0.001018	-0.343	0.343	202938
Nuku_Hiva	Lao	Tahuata	0.000268	0.000783	0.342	0.342	209740
Yami	Nuku_Hiva	Tahuata	0.00024	0.000764	0.314	0.314	203115
Onge	Nuku_Hiva	Tahuata	0.000284	0.000913	0.311	0.311	202773
Santhal	Polynesian	Tahuata	0.00023	0.000766	0.3	0.3	219268
Nuku_Hiva	Burmese	Tahuata	-0.000233	0.000783	-0.298	0.298	210383
Nuku_Hiva	MahMeri	Tahuata	-0.000234	0.000794	-0.294	0.294	206997
Nuku_Hiva	Igorot	Tahuata	-0.000219	0.0008	-0.274	0.274	205374
Nuku_Hiva	Bajo	Tahuata	-0.000189	0.000718	-0.264	0.264	209871
Nuku_Hiva	Aboriginal_Australian	Tahuata	-0.000243	0.000969	-0.25	0.25	200139
Nuku_Hiva	Aeta	Tahuata	-0.000186	0.000809	-0.23	0.23	206465
Kosipe	Hiva_Oa	Tahuata	-0.000207	0.001035	-0.2	0.2	198179
Nuku_Hiva	Ilocano	Tahuata	0.00016	0.000875	0.182	0.182	196046
Hiva_Oa	Aboriginal_Australian	Tahuata	-0.000162	0.000969	-0.167	0.167	199546
Zambales	Nuku_Hiva	Tahuata	0.000124	0.000757	0.164	0.164	203573
Vietnamese	Nuku_Hiva	Tahuata	0.000124	0.000777	0.16	0.16	208410
Nuku_Hiva	Tagbanua	Tahuata	-0.000102	0.000777	-0.131	0.131	206389
Nuku_Hiva	Cambodians	Tahuata	8.2e-05	0.000801	0.103	0.103	207180
Nuku_Hiva	Naxi	Tahuata	8.1e-05	0.00081	0.099	0.099	204708
PNG_Highlander	Hiva_Oa	Tahuata	-7.4e-05	0.001015	-0.073	0.073	200596
Nuku_Hiva	Jarawa	Tahuata	-4.9e-05	0.000874	-0.056	0.056	203783
Nuku_Hiva	Pangasinense	Tahuata	5.5e-05	0.000988	0.056	0.056	192588
Nuku_Hiva	Tagalog	Tahuata	2.8e-05	0.000744	0.037	0.037	206285
Hiva_Oa	Papuans	Tahuata	-3.5e-05	0.000993	-0.036	0.036	202126
Nuku_Hiva	Ami	Tahuata	-2.5e-05	0.000775	-0.032	0.032	207617
Koinambe	Hiva_Oa	Tahuata	1.1e-05	0.001011	0.011	0.011	200569
