# Supplementary material for: Genetic characterization of populations in the Marquesas Archipelago in the context of the Austronesian expansion
Source: Sci Rep. 2022 Mar 29;12:5312. doi: 10.1038/s41598-022-08910-w (PMC8964752; doi:10.1038/s41598-022-08910-w)
Supplement: Supplementary file 15 — Supplementary Table 5. [file 41598_2022_8910_MOESM15_ESM.xlsx]

## Sheet: AdmF3 Nuku Hiva
Supplementary Table 5. Nuku Hiva F3 admixture analysis.
Admixture f3 for Nuku Hiva
Source 1	Source 2	Target	f_3	std. Err	Z	|Z|	SNPs
Polynesian	Naxi	Nuku_Hiva	0.001987	0.000656	3.03	3.03	215863
Polynesian	Japanese	Nuku_Hiva	0.002054	0.000641	3.207	3.207	218890
Polynesian	Burmese	Nuku_Hiva	0.002149	0.00063	3.411	3.411	223856
Polynesian	Lao	Nuku_Hiva	0.002176	0.000627	3.472	3.472	222852
Polynesian	Paniya	Nuku_Hiva	0.00222	0.000727	3.052	3.052	221846
Polynesian	Cambodians	Nuku_Hiva	0.002253	0.000646	3.488	3.488	219367
Polynesian	Kintaq	Nuku_Hiva	0.002289	0.000665	3.442	3.442	218187
Polynesian	Dai	Nuku_Hiva	0.002326	0.000615	3.785	3.785	217340
Polynesian	Jakun	Nuku_Hiva	0.002359	0.000659	3.58	3.58	217965
Polynesian	Hiva_Oa	Nuku_Hiva	0.002367	0.000495	4.786	4.786	212097
Polynesian	Bateq	Nuku_Hiva	0.002405	0.000697	3.451	3.451	216725
Polynesian	She	Nuku_Hiva	0.002415	0.000648	3.726	3.726	216660
Vietnamese	Polynesian	Nuku_Hiva	0.002428	0.000631	3.847	3.847	220513
Polynesian	Agta	Nuku_Hiva	0.002447	0.000728	3.363	3.363	210108
Polynesian	Seletar	Nuku_Hiva	0.002536	0.000665	3.81	3.81	217924
Polynesian	Malay	Nuku_Hiva	0.002537	0.000631	4.021	4.021	221989
Polynesian	Jehai	Nuku_Hiva	0.002548	0.000676	3.768	3.768	218622
Polynesian	Aeta	Nuku_Hiva	0.002563	0.000661	3.874	3.874	218198
Temuan	Polynesian	Nuku_Hiva	0.002609	0.000648	4.029	4.029	219672
Polynesian	MahMeri	Nuku_Hiva	0.002636	0.000647	4.071	4.071	219133
Polynesian	Mendriq	Nuku_Hiva	0.00266	0.00066	4.03	4.03	218954
Polynesian	Tagalog	Nuku_Hiva	0.002719	0.000633	4.298	4.298	217811
Polynesian	Ami	Nuku_Hiva	0.002768	0.000621	4.457	4.457	219421
Yami	Polynesian	Nuku_Hiva	0.00284	0.000646	4.399	4.399	213957
Polynesian	Batak	Nuku_Hiva	0.002871	0.000639	4.489	4.489	219342
Polynesian	Murut	Nuku_Hiva	0.002872	0.00064	4.491	4.491	218393
Polynesian	CheWong	Nuku_Hiva	0.002895	0.000684	4.234	4.234	216049
Polynesian	Kayah_Lebbo	Nuku_Hiva	0.002968	0.000648	4.583	4.583	217206
Polynesian	Ilocano	Nuku_Hiva	0.002989	0.000685	4.361	4.361	207127
Polynesian	Dusun	Nuku_Hiva	0.002999	0.000627	4.786	4.786	219837
Polynesian	Pangasinense	Nuku_Hiva	0.003038	0.000787	3.863	3.863	203787
Polynesian	Tagbanua	Nuku_Hiva	0.003052	0.000643	4.746	4.746	217961
Polynesian	Bajo	Nuku_Hiva	0.003058	0.000601	5.086	5.086	222824
Polynesian	Igorot	Nuku_Hiva	0.003082	0.000635	4.851	4.851	216504
Visayan	Polynesian	Nuku_Hiva	0.00316	0.000676	4.678	4.678	211851
Zambales	Polynesian	Nuku_Hiva	0.003197	0.000628	5.089	5.089	214396
Polynesian	Aboriginal_Australian	Nuku_Hiva	0.003275	0.000802	4.083	4.083	211166
Polynesian	Casigurans	Nuku_Hiva	0.003341	0.000626	5.334	5.334	214338
Polynesian	Kosipe	Nuku_Hiva	0.003585	0.000838	4.28	4.28	209817
Polynesian	Koinambe	Nuku_Hiva	0.003778	0.000856	4.413	4.413	212375
Polynesian	Papuans	Nuku_Hiva	0.00382	0.000835	4.573	4.573	214220
Polynesian	PNG_Highlander	Nuku_Hiva	0.004038	0.000834	4.843	4.843	212461
Polynesian	Melanesians	Nuku_Hiva	0.004046	0.000749	5.398	5.398	213210
PNG_Highlander	Igorot	Nuku_Hiva	0.012214	0.001226	9.964	9.964	210101
Igorot	Papuans	Nuku_Hiva	0.012392	0.001209	10.247	10.247	211618
Koinambe	Igorot	Nuku_Hiva	0.012426	0.001245	9.985	9.985	210053
Kosipe	Igorot	Nuku_Hiva	0.012696	0.001211	10.486	10.486	207961
Yami	PNG_Highlander	Nuku_Hiva	0.013695	0.001334	10.266	10.266	208597
Yami	Kosipe	Nuku_Hiva	0.013716	0.001308	10.488	10.488	206790
Yami	Koinambe	Nuku_Hiva	0.013797	0.001352	10.206	10.206	208580
PNG_Highlander	Ami	Nuku_Hiva	0.013817	0.001213	11.393	11.393	211809
Yami	Papuans	Nuku_Hiva	0.013923	0.001319	10.555	10.555	209880
Kosipe	Ami	Nuku_Hiva	0.013966	0.001178	11.86	11.86	209284
Papuans	Ami	Nuku_Hiva	0.013972	0.001195	11.696	11.696	213624
Koinambe	Ami	Nuku_Hiva	0.013995	0.001231	11.371	11.371	211756
Igorot	Melanesians	Nuku_Hiva	0.016802	0.001123	14.964	14.964	211019
Ilocano	Kosipe	Nuku_Hiva	0.017508	0.00146	11.994	11.994	203489
PNG_Highlander	Ilocano	Nuku_Hiva	0.017557	0.001476	11.896	11.896	204403
Yami	Melanesians	Nuku_Hiva	0.01775	0.001201	14.783	14.783	209404
Ilocano	Papuans	Nuku_Hiva	0.017814	0.001452	12.268	12.268	205089
Ilocano	Koinambe	Nuku_Hiva	0.017862	0.001477	12.092	12.092	204464
Melanesians	Ami	Nuku_Hiva	0.017986	0.001075	16.735	16.735	212758
Murut	Kosipe	Nuku_Hiva	0.018052	0.001217	14.831	14.831	208968
PNG_Highlander	Murut	Nuku_Hiva	0.018336	0.001255	14.606	14.606	211447
Murut	Papuans	Nuku_Hiva	0.018667	0.001235	15.113	15.113	213156
Pangasinense	Kosipe	Nuku_Hiva	0.018725	0.001653	11.33	11.33	201627
Murut	Koinambe	Nuku_Hiva	0.018832	0.001283	14.678	14.678	211367
Igorot	Aboriginal_Australian	Nuku_Hiva	0.018863	0.001217	15.505	15.505	209098
Kosipe	Casigurans	Nuku_Hiva	0.019044	0.001268	15.02	15.02	207114
PNG_Highlander	Casigurans	Nuku_Hiva	0.019216	0.001304	14.732	14.732	208944
Pangasinense	Papuans	Nuku_Hiva	0.019496	0.001618	12.048	12.048	202571
Papuans	Casigurans	Nuku_Hiva	0.019654	0.001284	15.307	15.307	210285
PNG_Highlander	Pangasinense	Nuku_Hiva	0.019867	0.001661	11.964	11.964	202188
PNG_Highlander	Dusun	Nuku_Hiva	0.019893	0.001262	15.759	15.759	212295
Zambales	Kosipe	Nuku_Hiva	0.019919	0.001266	15.73	15.73	207132
Koinambe	Casigurans	Nuku_Hiva	0.019919	0.001318	15.118	15.118	208916
Kosipe	Dusun	Nuku_Hiva	0.020112	0.001229	16.364	16.364	209604
Pangasinense	Koinambe	Nuku_Hiva	0.020165	0.001683	11.981	11.981	202154
Papuans	Dusun	Nuku_Hiva	0.020206	0.00124	16.293	16.293	214175
Zambales	PNG_Highlander	Nuku_Hiva	0.020261	0.001301	15.577	15.577	209049
Koinambe	Dusun	Nuku_Hiva	0.020372	0.001282	15.895	15.895	212225
Yami	Aboriginal_Australian	Nuku_Hiva	0.020394	0.001324	15.399	15.399	207722
Zambales	Papuans	Nuku_Hiva	0.020407	0.001284	15.893	15.893	210382
Zambales	Koinambe	Nuku_Hiva	0.020408	0.001329	15.35	15.35	208981
Aboriginal_Australian	Ami	Nuku_Hiva	0.020458	0.001196	17.111	17.111	210641
Ilocano	Melanesians	Nuku_Hiva	0.020812	0.001324	15.72	15.72	204909
Pangasinense	Melanesians	Nuku_Hiva	0.020985	0.001432	14.65	14.65	202440
Kosipe	Dai	Nuku_Hiva	0.021036	0.001274	16.507	16.507	208453
PNG_Highlander	Dai	Nuku_Hiva	0.021229	0.001313	16.163	16.163	210746
Tagalog	Papuans	Nuku_Hiva	0.021248	0.001245	17.064	17.064	212618
PNG_Highlander	Tagalog	Nuku_Hiva	0.021277	0.001266	16.813	16.813	211007
Tagalog	Kosipe	Nuku_Hiva	0.021324	0.001224	17.418	17.418	208631
Tagalog	Koinambe	Nuku_Hiva	0.021361	0.001281	16.67	16.67	210913
Kosipe	She	Nuku_Hiva	0.021382	0.001304	16.392	16.392	208062
Murut	Melanesians	Nuku_Hiva	0.021431	0.001124	19.067	19.067	212337
Koinambe	Dai	Nuku_Hiva	0.021471	0.001321	16.249	16.249	210674
Dai	Papuans	Nuku_Hiva	0.021484	0.001283	16.743	16.743	212279
She	Papuans	Nuku_Hiva	0.021733	0.001318	16.489	16.489	211762
PNG_Highlander	She	Nuku_Hiva	0.021746	0.001352	16.086	16.086	210229
Koinambe	She	Nuku_Hiva	0.021972	0.001366	16.084	16.084	210193
Vietnamese	Kosipe	Nuku_Hiva	0.022107	0.001245	17.759	17.759	209816
Melanesians	Casigurans	Nuku_Hiva	0.022467	0.001165	19.288	19.288	209670
Vietnamese	Papuans	Nuku_Hiva	0.022492	0.001266	17.768	17.768	214517
Vietnamese	PNG_Highlander	Nuku_Hiva	0.022644	0.001301	17.408	17.408	212634
Vietnamese	Koinambe	Nuku_Hiva	0.022727	0.001309	17.365	17.365	212540
Melanesians	Dusun	Nuku_Hiva	0.022905	0.001138	20.13	20.13	213144
Zambales	Melanesians	Nuku_Hiva	0.02315	0.001168	19.822	19.822	209736
Ilocano	Aboriginal_Australian	Nuku_Hiva	0.023466	0.001419	16.534	16.534	203951
Kosipe	Japanese	Nuku_Hiva	0.02354	0.00128	18.398	18.398	209118
Dai	Melanesians	Nuku_Hiva	0.023613	0.001168	20.213	20.213	211526
Tagalog	Melanesians	Nuku_Hiva	0.023622	0.001132	20.874	20.874	211831
Visayan	Kosipe	Nuku_Hiva	0.023739	0.001329	17.862	17.862	205957
Visayan	PNG_Highlander	Nuku_Hiva	0.023829	0.001344	17.727	17.727	207513
She	Melanesians	Nuku_Hiva	0.023869	0.001193	20.014	20.014	211007
Vietnamese	Melanesians	Nuku_Hiva	0.02402	0.001154	20.819	20.819	213427
Visayan	Papuans	Nuku_Hiva	0.02404	0.001322	18.187	18.187	208623
Pangasinense	Aboriginal_Australian	Nuku_Hiva	0.02415	0.001637	14.756	14.756	201934
Visayan	Koinambe	Nuku_Hiva	0.024185	0.001374	17.598	17.598	207515
Japanese	Papuans	Nuku_Hiva	0.024277	0.001302	18.652	18.652	213407
Koinambe	Japanese	Nuku_Hiva	0.024318	0.001337	18.193	18.193	211586
PNG_Highlander	Japanese	Nuku_Hiva	0.024389	0.001317	18.516	18.516	211626
Murut	Aboriginal_Australian	Nuku_Hiva	0.025016	0.001243	20.131	20.131	210256
Visayan	Melanesians	Nuku_Hiva	0.025457	0.00122	20.865	20.865	208098
Japanese	Melanesians	Nuku_Hiva	0.02556	0.001177	21.708	21.708	212483
Casigurans	Aboriginal_Australian	Nuku_Hiva	0.025638	0.00126	20.341	20.341	208136
Lao	Kosipe	Nuku_Hiva	0.026144	0.001263	20.707	20.707	210944
Zambales	Aboriginal_Australian	Nuku_Hiva	0.026188	0.001263	20.741	20.741	208179
Dusun	Aboriginal_Australian	Nuku_Hiva	0.026208	0.001237	21.191	21.191	211104
Kosipe	Hezhen	Nuku_Hiva	0.026272	0.001336	19.66	19.66	208417
Kayah_Lebbo	Kosipe	Nuku_Hiva	0.02638	0.001307	20.179	20.179	208701
PNG_Highlander	Lao	Nuku_Hiva	0.026423	0.001298	20.364	20.364	214093
Kosipe	Naxi	Nuku_Hiva	0.026487	0.001367	19.373	19.373	207760
Lao	Papuans	Nuku_Hiva	0.026657	0.001269	21.002	21.002	216249
Naxi	Melanesians	Nuku_Hiva	0.026729	0.001237	21.6	21.6	210580
Lao	Koinambe	Nuku_Hiva	0.026743	0.001312	20.381	20.381	213969
Koinambe	Hezhen	Nuku_Hiva	0.026744	0.001395	19.172	19.172	210645
Hezhen	Papuans	Nuku_Hiva	0.0268	0.00134	20.003	20.003	212341
PNG_Highlander	Kayah_Lebbo	Nuku_Hiva	0.026807	0.001349	19.878	19.878	210994
Hezhen	Melanesians	Nuku_Hiva	0.026815	0.00121	22.161	22.161	211444
Kayah_Lebbo	Papuans	Nuku_Hiva	0.026831	0.001326	20.234	20.234	212570
PNG_Highlander	Hezhen	Nuku_Hiva	0.026949	0.001364	19.763	19.763	210771
Kayah_Lebbo	Koinambe	Nuku_Hiva	0.026967	0.001372	19.654	19.654	210909
PNG_Highlander	Naxi	Nuku_Hiva	0.026967	0.001401	19.253	19.253	209887
Naxi	Papuans	Nuku_Hiva	0.026972	0.001371	19.667	19.667	211344
Koinambe	Naxi	Nuku_Hiva	0.027194	0.001408	19.311	19.311	209794
Kayah_Lebbo	Melanesians	Nuku_Hiva	0.027275	0.001197	22.781	22.781	211721
Tagalog	Aboriginal_Australian	Nuku_Hiva	0.027304	0.001253	21.785	21.785	209848
Lao	Melanesians	Nuku_Hiva	0.027409	0.001158	23.66	23.66	214867
Dai	Aboriginal_Australian	Nuku_Hiva	0.027664	0.00127	21.775	21.775	209674
Kosipe	Cambodians	Nuku_Hiva	0.02853	0.001303	21.891	21.891	209360
She	Aboriginal_Australian	Nuku_Hiva	0.028538	0.001311	21.771	21.771	209187
Vietnamese	Aboriginal_Australian	Nuku_Hiva	0.028832	0.001262	22.838	22.838	211407
Cambodians	Melanesians	Nuku_Hiva	0.028884	0.001189	24.287	24.287	212756
PNG_Highlander	Cambodians	Nuku_Hiva	0.028954	0.001351	21.438	21.438	211977
Cambodians	Papuans	Nuku_Hiva	0.029159	0.001317	22.135	22.135	213745
Visayan	Aboriginal_Australian	Nuku_Hiva	0.029198	0.001345	21.717	21.717	206777
Koinambe	Cambodians	Nuku_Hiva	0.02929	0.001369	21.394	21.394	211896
Malay	Kosipe	Nuku_Hiva	0.029312	0.001252	23.41	23.41	210568
Malay	Melanesians	Nuku_Hiva	0.029359	0.001156	25.396	25.396	214210
PNG_Highlander	Malay	Nuku_Hiva	0.029552	0.001285	23.003	23.003	213614
Malay	Papuans	Nuku_Hiva	0.02962	0.00126	23.502	23.502	215628
Igorot	French	Nuku_Hiva	0.029901	0.001209	24.738	24.738	219479
Malay	Koinambe	Nuku_Hiva	0.029939	0.001306	22.925	22.925	213468
Kayah_Lebbo	Aboriginal_Australian	Nuku_Hiva	0.030937	0.001261	24.526	24.526	209822
Yami	French	Nuku_Hiva	0.030965	0.001271	24.354	24.354	216212
Melanesians	Tagbanua	Nuku_Hiva	0.031253	0.001203	25.972	25.972	212307
Kosipe	Tagbanua	Nuku_Hiva	0.031288	0.001293	24.193	24.193	209175
Igorot	Yorubas	Nuku_Hiva	0.031308	0.001231	25.423	25.423	218201
Japanese	Aboriginal_Australian	Nuku_Hiva	0.031358	0.001319	23.779	23.779	210559
PNG_Highlander	Tagbanua	Nuku_Hiva	0.031679	0.001348	23.5	23.5	211679
Temuan	Kosipe	Nuku_Hiva	0.031692	0.001333	23.769	23.769	209625
Papuans	Tagbanua	Nuku_Hiva	0.031725	0.00133	23.854	23.854	213270
Temuan	Melanesians	Nuku_Hiva	0.031798	0.001208	26.332	26.332	212995
MahMeri	Melanesians	Nuku_Hiva	0.031984	0.001252	25.54	25.54	212784
MahMeri	Kosipe	Nuku_Hiva	0.032037	0.001375	23.308	23.308	209474
Temuan	Koinambe	Nuku_Hiva	0.032089	0.001384	23.178	23.178	212221
French	Ami	Nuku_Hiva	0.032103	0.001187	27.05	27.05	223549
Temuan	Papuans	Nuku_Hiva	0.032107	0.001336	24.033	24.033	214147
Seletar	Melanesians	Nuku_Hiva	0.032122	0.001255	25.602	25.602	211961
Koinambe	Tagbanua	Nuku_Hiva	0.03218	0.001371	23.465	23.465	211536
Temuan	PNG_Highlander	Nuku_Hiva	0.032181	0.001359	23.673	23.673	212330
Melanesians	Burmese	Nuku_Hiva	0.032456	0.001222	26.565	26.565	215091
Seletar	Kosipe	Nuku_Hiva	0.032507	0.001408	23.083	23.083	208836
Yami	Yorubas	Nuku_Hiva	0.03255	0.001289	25.248	25.248	215163
Ilocano	French	Nuku_Hiva	0.032558	0.001352	24.084	24.084	208051
Kosipe	Burmese	Nuku_Hiva	0.032602	0.001308	24.92	24.92	211168
Lao	Aboriginal_Australian	Nuku_Hiva	0.032778	0.001272	25.776	25.776	212674
Jakun	Melanesians	Nuku_Hiva	0.03288	0.001215	27.055	27.055	212066
Kosipe	Jakun	Nuku_Hiva	0.033025	0.001348	24.502	24.502	208937
Seletar	Papuans	Nuku_Hiva	0.033044	0.00141	23.432	23.432	212837
PNG_Highlander	MahMeri	Nuku_Hiva	0.033055	0.001407	23.488	23.488	212052
MahMeri	Papuans	Nuku_Hiva	0.033062	0.001375	24.04	24.04	213830
Yorubas	Ami	Nuku_Hiva	0.033128	0.001202	27.564	27.564	222031
Seletar	Koinambe	Nuku_Hiva	0.033192	0.001454	22.825	22.825	211193
MahMeri	Koinambe	Nuku_Hiva	0.033241	0.001429	23.265	23.265	211905
Seletar	PNG_Highlander	Nuku_Hiva	0.033412	0.001445	23.117	23.117	211222
Naxi	Aboriginal_Australian	Nuku_Hiva	0.033457	0.001416	23.621	23.621	208950
Papuans	Burmese	Nuku_Hiva	0.03351	0.001326	25.276	25.276	216657
Koinambe	Burmese	Nuku_Hiva	0.033617	0.001363	24.67	24.67	214316
Hezhen	Aboriginal_Australian	Nuku_Hiva	0.033633	0.00132	25.48	25.48	209768
PNG_Highlander	Jakun	Nuku_Hiva	0.033777	0.001387	24.355	24.355	211425
PNG_Highlander	Burmese	Nuku_Hiva	0.03378	0.001352	24.976	24.976	214429
Jakun	Papuans	Nuku_Hiva	0.03385	0.00136	24.891	24.891	213062
Koinambe	Jakun	Nuku_Hiva	0.034177	0.001388	24.623	24.623	211320
Pangasinense	French	Nuku_Hiva	0.034508	0.001567	22.028	22.028	204282
Ilocano	Yorubas	Nuku_Hiva	0.034712	0.00141	24.611	24.611	207552
Jarawa	Igorot	Nuku_Hiva	0.034839	0.001182	29.463	29.463	213472
Onge	Igorot	Nuku_Hiva	0.03498	0.001186	29.489	29.489	212460
Cambodians	Aboriginal_Australian	Nuku_Hiva	0.035117	0.001306	26.879	26.879	210733
Malay	Aboriginal_Australian	Nuku_Hiva	0.035127	0.00124	28.329	28.329	212201
French	Casigurans	Nuku_Hiva	0.035415	0.001251	28.305	28.305	216842
Zambales	French	Nuku_Hiva	0.035428	0.001262	28.077	28.077	216939
Paniya	Igorot	Nuku_Hiva	0.035507	0.001163	30.538	30.538	217492
Murut	French	Nuku_Hiva	0.035555	0.001224	29.04	29.04	222428
Pangasinense	Yorubas	Nuku_Hiva	0.036084	0.001626	22.192	22.192	203988
Melanesians	Batak	Nuku_Hiva	0.036292	0.001202	30.187	30.187	213227
Visayan	French	Nuku_Hiva	0.036525	0.001301	28.069	28.069	213833
Yami	Paniya	Nuku_Hiva	0.036568	0.001246	29.347	29.347	214671
Yami	Jarawa	Nuku_Hiva	0.036685	0.001253	29.266	29.266	211459
French	Dusun	Nuku_Hiva	0.036707	0.001212	30.274	30.274	224479
Yami	Onge	Nuku_Hiva	0.036739	0.001283	28.638	28.638	210658
Jarawa	Ami	Nuku_Hiva	0.036802	0.001152	31.932	31.932	215937
Aboriginal_Australian	Tagbanua	Nuku_Hiva	0.036916	0.001298	28.44	28.44	210387
Melanesians	CheWong	Nuku_Hiva	0.036944	0.001368	27.01	27.01	210868
Yorubas	Casigurans	Nuku_Hiva	0.036997	0.001261	29.329	29.329	215744
Onge	Ami	Nuku_Hiva	0.037034	0.001168	31.715	31.715	214669
Murut	Yorubas	Nuku_Hiva	0.037337	0.001247	29.945	29.945	220928
Melanesians	Bajo	Nuku_Hiva	0.037386	0.001129	33.104	33.104	215395
Seletar	Aboriginal_Australian	Nuku_Hiva	0.037402	0.001375	27.202	27.202	210083
Zambales	Yorubas	Nuku_Hiva	0.037407	0.001271	29.432	29.432	215877
Paniya	Ami	Nuku_Hiva	0.037591	0.001151	32.647	32.647	220942
Kosipe	Batak	Nuku_Hiva	0.037604	0.001332	28.222	28.222	209800
Santhal	Igorot	Nuku_Hiva	0.037707	0.001139	33.12	33.12	217652
Ilocano	Jarawa	Nuku_Hiva	0.037737	0.001355	27.855	27.855	205915
Onge	Ilocano	Nuku_Hiva	0.037975	0.001377	27.584	27.584	205468
Temuan	Aboriginal_Australian	Nuku_Hiva	0.037984	0.001301	29.201	29.201	211085
Papuans	Batak	Nuku_Hiva	0.03813	0.001358	28.074	28.074	214329
Kosipe	CheWong	Nuku_Hiva	0.038171	0.001516	25.174	25.174	208095
Yorubas	Dusun	Nuku_Hiva	0.038186	0.001232	30.992	30.992	222888
PNG_Highlander	Batak	Nuku_Hiva	0.038214	0.001376	27.779	27.779	212534
MahMeri	Aboriginal_Australian	Nuku_Hiva	0.038531	0.001374	28.05	28.05	210784
Visayan	Yorubas	Nuku_Hiva	0.038534	0.001307	29.494	29.494	212896
Koinambe	Batak	Nuku_Hiva	0.038574	0.001392	27.711	27.711	212447
Yami	Santhal	Nuku_Hiva	0.038793	0.001196	32.426	32.426	214928
Kayah_Lebbo	French	Nuku_Hiva	0.03886	0.001228	31.652	31.652	220806
PNG_Highlander	CheWong	Nuku_Hiva	0.039069	0.00155	25.21	25.21	210296
Papuans	CheWong	Nuku_Hiva	0.03929	0.001505	26.103	26.103	211824
Paniya	Ilocano	Nuku_Hiva	0.039368	0.001298	30.324	30.324	207406
Jakun	Aboriginal_Australian	Nuku_Hiva	0.039476	0.001334	29.587	29.587	210277
Koinambe	CheWong	Nuku_Hiva	0.039532	0.001562	25.306	25.306	210243
Dai	French	Nuku_Hiva	0.039533	0.001229	32.176	32.176	220759
Mendriq	Melanesians	Nuku_Hiva	0.039801	0.001355	29.363	29.363	212677
Tagalog	French	Nuku_Hiva	0.039855	0.001232	32.341	32.341	221833
Burmese	Aboriginal_Australian	Nuku_Hiva	0.039864	0.001319	30.219	30.219	212952
Santhal	Ami	Nuku_Hiva	0.039867	0.001124	35.481	35.481	221067
French	Bajo	Nuku_Hiva	0.039936	0.001175	33.987	33.987	229319
Onge	Casigurans	Nuku_Hiva	0.039973	0.001242	32.188	32.188	210882
Jarawa	Casigurans	Nuku_Hiva	0.040087	0.001225	32.723	32.723	211715
She	French	Nuku_Hiva	0.04027	0.001315	30.63	30.63	219898
Zambales	Jarawa	Nuku_Hiva	0.040407	0.001228	32.9	32.9	211899
Tagalog	Yorubas	Nuku_Hiva	0.040453	0.001229	32.91	32.91	220363
Paniya	Casigurans	Nuku_Hiva	0.04046	0.001192	33.934	33.934	215150
Paniya	Pangasinense	Nuku_Hiva	0.040582	0.001554	26.109	26.109	203899
Vietnamese	French	Nuku_Hiva	0.040678	0.001255	32.417	32.417	225612
Zambales	Onge	Nuku_Hiva	0.040778	0.001257	32.43	32.43	211003
Kayah_Lebbo	Yorubas	Nuku_Hiva	0.040813	0.001247	32.741	32.741	219496
Zambales	Paniya	Nuku_Hiva	0.040834	0.001225	33.327	33.327	215276
Jehai	Melanesians	Nuku_Hiva	0.041017	0.001402	29.252	29.252	212500
Visayan	Jarawa	Nuku_Hiva	0.041062	0.001288	31.882	31.882	209768
Dai	Yorubas	Nuku_Hiva	0.04116	0.001228	33.515	33.515	219392
Onge	Pangasinense	Nuku_Hiva	0.041167	0.001696	24.266	24.266	202842
Pangasinense	Jarawa	Nuku_Hiva	0.041314	0.001684	24.537	24.537	203046
Visayan	Onge	Nuku_Hiva	0.041336	0.001308	31.598	31.598	209080
Kintaq	Melanesians	Nuku_Hiva	0.041422	0.001387	29.862	29.862	212175
She	Yorubas	Nuku_Hiva	0.041423	0.001324	31.275	31.275	218621
Santhal	Ilocano	Nuku_Hiva	0.041446	0.001274	32.538	32.538	207524
Murut	Jarawa	Nuku_Hiva	0.04152	0.001179	35.226	35.226	215380
Visayan	Paniya	Nuku_Hiva	0.041672	0.001286	32.397	32.397	212501
Mendriq	Kosipe	Nuku_Hiva	0.041781	0.001516	27.556	27.556	209441
Onge	Murut	Nuku_Hiva	0.041798	0.001194	35.012	35.012	214192
Tagalog	Jarawa	Nuku_Hiva	0.0418	0.00118	35.422	35.422	214571
Vietnamese	Yorubas	Nuku_Hiva	0.041826	0.001267	33.022	33.022	223881
Santhal	Casigurans	Nuku_Hiva	0.041921	0.001182	35.463	35.463	215320
Paniya	Murut	Nuku_Hiva	0.042038	0.001201	35.013	35.013	220041
French	Tagbanua	Nuku_Hiva	0.042203	0.001259	33.528	33.528	221948
Onge	Tagalog	Nuku_Hiva	0.042267	0.001199	35.242	35.242	213472
PNG_Highlander	Mendriq	Nuku_Hiva	0.042493	0.001526	27.842	27.842	212111
Visayan	Santhal	Nuku_Hiva	0.042513	0.001238	34.329	34.329	212589
Melanesians	Bateq	Nuku_Hiva	0.042577	0.001436	29.64	29.64	211332
Mendriq	Papuans	Nuku_Hiva	0.042604	0.001509	28.225	28.225	213878
Bajo	Aboriginal_Australian	Nuku_Hiva	0.042733	0.001228	34.788	34.788	213112
Kosipe	Bajo	Nuku_Hiva	0.042768	0.001262	33.877	33.877	211541
Aboriginal_Australian	Batak	Nuku_Hiva	0.042801	0.001321	32.393	32.393	211207
Paniya	Dusun	Nuku_Hiva	0.04283	0.001184	36.182	36.182	221727
Igorot	Bateq	Nuku_Hiva	0.042878	0.001199	35.758	35.758	214694
Yorubas	Bajo	Nuku_Hiva	0.042885	0.001184	36.215	36.215	227393
Onge	Dusun	Nuku_Hiva	0.042894	0.001199	35.766	35.766	215159
Jarawa	Dusun	Nuku_Hiva	0.042917	0.001179	36.392	36.392	216490
Kintaq	Igorot	Nuku_Hiva	0.042989	0.001145	37.557	37.557	215956
Santhal	Pangasinense	Nuku_Hiva	0.043014	0.00145	29.67	29.67	203966
Zambales	Santhal	Nuku_Hiva	0.043052	0.001196	36.008	36.008	215455
Mendriq	Koinambe	Nuku_Hiva	0.043053	0.001532	28.093	28.093	212005
Yami	Bateq	Nuku_Hiva	0.043312	0.001246	34.765	34.765	212636
Paniya	Tagalog	Nuku_Hiva	0.043364	0.001195	36.298	36.298	219387
Kosipe	Jehai	Nuku_Hiva	0.043512	0.001588	27.402	27.402	209321
Melanesians	Aeta	Nuku_Hiva	0.043653	0.00133	32.826	32.826	212783
Jehai	Igorot	Nuku_Hiva	0.04372	0.001165	37.54	37.54	216420
Papuans	Bajo	Nuku_Hiva	0.043862	0.001287	34.082	34.082	217037
Japanese	French	Nuku_Hiva	0.043877	0.001305	33.632	33.632	223170
PNG_Highlander	Bajo	Nuku_Hiva	0.043881	0.001309	33.517	33.517	214849
Yami	Kintaq	Nuku_Hiva	0.044008	0.001193	36.876	36.876	213733
Yorubas	Japanese	Nuku_Hiva	0.04405	0.001329	33.136	33.136	221669
Kosipe	Kintaq	Nuku_Hiva	0.044139	0.001537	28.712	28.712	209087
Koinambe	Bajo	Nuku_Hiva	0.044178	0.001302	33.935	33.935	214724
PNG_Highlander	Jehai	Nuku_Hiva	0.044289	0.001598	27.722	27.722	211912
Lao	French	Nuku_Hiva	0.044379	0.001241	35.769	35.769	229705
Jarawa	She	Nuku_Hiva	0.044499	0.001257	35.394	35.394	213760
CheWong	Aboriginal_Australian	Nuku_Hiva	0.044532	0.001498	29.734	29.734	209326
Yami	Jehai	Nuku_Hiva	0.044551	0.001212	36.743	36.743	214080
Jarawa	Dai	Nuku_Hiva	0.044614	0.00122	36.576	36.576	214324
Bateq	Ami	Nuku_Hiva	0.044626	0.001165	38.299	38.299	217245
Santhal	Murut	Nuku_Hiva	0.044646	0.001165	38.308	38.308	220211
Onge	She	Nuku_Hiva	0.04471	0.001266	35.313	35.313	212735
Paniya	Kayah_Lebbo	Nuku_Hiva	0.044761	0.001202	37.232	37.232	218661
Onge	Dai	Nuku_Hiva	0.044775	0.001237	36.208	36.208	213280
Jehai	Papuans	Nuku_Hiva	0.044779	0.001576	28.406	28.406	213657
Igorot	Agta	Nuku_Hiva	0.044808	0.001313	34.131	34.131	209289
Kintaq	Ami	Nuku_Hiva	0.044867	0.001108	40.488	40.488	218811
Mendriq	Igorot	Nuku_Hiva	0.044889	0.001145	39.188	39.188	216652
Koinambe	Jehai	Nuku_Hiva	0.044911	0.00161	27.891	27.891	211828
Yami	Agta	Nuku_Hiva	0.044918	0.001302	34.495	34.495	208077
Ami	Agta	Nuku_Hiva	0.044921	0.001248	35.993	35.993	210554
Kayah_Lebbo	Jarawa	Nuku_Hiva	0.044944	0.001187	37.872	37.872	214314
Hezhen	Bajo	Nuku_Hiva	0.044992	0.001049	42.91	42.91	220787
Santhal	Tagalog	Nuku_Hiva	0.044997	0.001151	39.08	39.08	219431
Onge	Kayah_Lebbo	Nuku_Hiva	0.044999	0.001201	37.467	37.467	213201
PNG_Highlander	Kintaq	Nuku_Hiva	0.045008	0.00156	28.843	28.843	211658
French	Batak	Nuku_Hiva	0.045009	0.00125	36	36	224010
Ilocano	Bateq	Nuku_Hiva	0.045163	0.001323	34.147	34.147	206423
Santhal	Dusun	Nuku_Hiva	0.045165	0.001145	39.436	39.436	221826
Ilocano	Kintaq	Nuku_Hiva	0.045198	0.001256	35.99	35.99	206983
Vietnamese	Jarawa	Nuku_Hiva	0.045219	0.001231	36.738	36.738	216976
Paniya	Dai	Nuku_Hiva	0.045225	0.001196	37.812	37.812	218619
Igorot	Aeta	Nuku_Hiva	0.045264	0.001129	40.097	40.097	216690
Paniya	She	Nuku_Hiva	0.045307	0.00129	35.121	35.121	217834
Kintaq	Papuans	Nuku_Hiva	0.045325	0.001541	29.422	29.422	213320
Vietnamese	Onge	Nuku_Hiva	0.045327	0.001242	36.508	36.508	215644
Kosipe	Bateq	Nuku_Hiva	0.045401	0.0016	28.368	28.368	208446
Yami	Mendriq	Nuku_Hiva	0.045426	0.001177	38.604	38.604	214233
Yami	Aeta	Nuku_Hiva	0.045458	0.001176	38.666	38.666	214232
Jarawa	Bajo	Nuku_Hiva	0.045473	0.001138	39.949	39.949	218730
Paniya	Bajo	Nuku_Hiva	0.045532	0.001148	39.653	39.653	225622
Koinambe	Kintaq	Nuku_Hiva	0.045559	0.001573	28.966	28.966	211540
Jehai	Ami	Nuku_Hiva	0.045578	0.001136	40.123	40.123	219381
Onge	Bajo	Nuku_Hiva	0.045621	0.001164	39.192	39.192	217221
Japanese	Bajo	Nuku_Hiva	0.045623	0.001045	43.642	43.642	222798
Ami	Aeta	Nuku_Hiva	0.045624	0.001093	41.737	41.737	219271
Yorubas	Tagbanua	Nuku_Hiva	0.045659	0.0013	35.126	35.126	220556
Casigurans	Bateq	Nuku_Hiva	0.045663	0.001211	37.71	37.71	212754
Ilocano	Jehai	Nuku_Hiva	0.045709	0.001299	35.195	35.195	207171
Kintaq	Casigurans	Nuku_Hiva	0.045868	0.001168	39.281	39.281	213876
Yami	Bajo	Nuku_Hiva	0.045883	0.001088	42.184	42.184	216730
Vietnamese	Paniya	Nuku_Hiva	0.045947	0.001234	37.226	37.226	222593
Ilocano	Bajo	Nuku_Hiva	0.046032	0.001143	40.279	40.279	208337
Melanesians	French	Nuku_Hiva	0.046037	0.001584	29.059	29.059	215503
Melanesians	Agta	Nuku_Hiva	0.046044	0.001562	29.475	29.475	207341
Igorot	Bajo	Nuku_Hiva	0.046109	0.001057	43.642	43.642	219867
Igorot	Burmese	Nuku_Hiva	0.046177	0.001111	41.547	41.547	219797
Lao	Yorubas	Nuku_Hiva	0.046181	0.001244	37.11	37.11	227720
Santhal	Bajo	Nuku_Hiva	0.046207	0.001116	41.404	41.404	225529
Jehai	Casigurans	Nuku_Hiva	0.046217	0.001185	38.995	38.995	214244
Naxi	French	Nuku_Hiva	0.046266	0.001341	34.491	34.491	219214
Papuans	Aeta	Nuku_Hiva	0.046279	0.00147	31.484	31.484	213804
Kosipe	Aeta	Nuku_Hiva	0.046283	0.001461	31.688	31.688	209459
Visayan	Bateq	Nuku_Hiva	0.046288	0.001249	37.072	37.072	210728
Visayan	Kintaq	Nuku_Hiva	0.046292	0.001194	38.755	38.755	211565
Bajo	Aeta	Nuku_Hiva	0.046295	0.001067	43.381	43.381	221973
Santhal	Melanesians	Nuku_Hiva	0.046297	0.001406	32.927	32.927	213937
Japanese	Agta	Nuku_Hiva	0.046386	0.001294	35.859	35.859	210278
She	Agta	Nuku_Hiva	0.04644	0.001303	35.634	35.634	209215
Naxi	Bajo	Nuku_Hiva	0.04646	0.001072	43.354	43.354	218992
Zambales	Bajo	Nuku_Hiva	0.046528	0.001061	43.848	43.848	217061
Murut	Aeta	Nuku_Hiva	0.046528	0.00113	41.161	41.161	218292
Murut	Agta	Nuku_Hiva	0.046532	0.001276	36.463	36.463	210161
Bajo	Ami	Nuku_Hiva	0.046542	0.001033	45.068	45.068	223624
Papuans	Bateq	Nuku_Hiva	0.046572	0.001579	29.486	29.486	212335
Tagalog	Bajo	Nuku_Hiva	0.04658	0.001046	44.533	44.533	221238
Hezhen	Agta	Nuku_Hiva	0.046586	0.001302	35.769	35.769	209484
Visayan	Bajo	Nuku_Hiva	0.046593	0.001079	43.198	43.198	214002
PNG_Highlander	Aeta	Nuku_Hiva	0.046677	0.00151	30.921	30.921	212100
Casigurans	Bajo	Nuku_Hiva	0.046691	0.001043	44.766	44.766	216938
Bajo	Agta	Nuku_Hiva	0.046715	0.001191	39.219	39.219	211886
She	Bajo	Nuku_Hiva	0.046743	0.001064	43.931	43.931	219861
Ilocano	Agta	Nuku_Hiva	0.046758	0.001426	32.799	32.799	204339
Zambales	Kintaq	Nuku_Hiva	0.046762	0.001182	39.559	39.559	213942
Mendriq	Ilocano	Nuku_Hiva	0.046774	0.001246	37.526	37.526	207206
Ilocano	Burmese	Nuku_Hiva	0.046793	0.001166	40.123	40.123	208320
Dai	Agta	Nuku_Hiva	0.0468	0.001235	37.899	37.899	209492
Zambales	Bateq	Nuku_Hiva	0.04682	0.001244	37.644	37.644	212869
Japanese	Aeta	Nuku_Hiva	0.046828	0.001172	39.966	39.966	218524
Bajo	Batak	Nuku_Hiva	0.04684	0.001057	44.312	44.312	223347
Visayan	Jehai	Nuku_Hiva	0.04685	0.001224	38.267	38.267	211925
Mendriq	Ami	Nuku_Hiva	0.046851	0.001121	41.806	41.806	219664
Ilocano	Aeta	Nuku_Hiva	0.046851	0.001272	36.841	36.841	207341
Hezhen	Batak	Nuku_Hiva	0.046859	0.001123	41.735	41.735	217924
She	Aeta	Nuku_Hiva	0.046921	0.001178	39.815	39.815	216500
Hezhen	Aeta	Nuku_Hiva	0.04697	0.001181	39.759	39.759	216930
Naxi	Yorubas	Nuku_Hiva	0.047003	0.001378	34.118	34.118	217918
PNG_Highlander	Bateq	Nuku_Hiva	0.047021	0.001626	28.926	28.926	210742
Koinambe	Aeta	Nuku_Hiva	0.047046	0.00152	30.944	30.944	211985
Dusun	Agta	Nuku_Hiva	0.047065	0.001268	37.125	37.125	210694
Igorot	CheWong	Nuku_Hiva	0.047066	0.001146	41.07	41.07	214438
Vietnamese	Agta	Nuku_Hiva	0.047075	0.001263	37.261	37.261	210899
Burmese	Bajo	Nuku_Hiva	0.047088	0.001041	45.234	45.234	228421
Tagalog	Bateq	Nuku_Hiva	0.04711	0.001197	39.355	39.355	215778
Visayan	Burmese	Nuku_Hiva	0.047144	0.001151	40.955	40.955	214014
Pangasinense	Bajo	Nuku_Hiva	0.047182	0.001245	37.893	37.893	204449
Jakun	Igorot	Nuku_Hiva	0.04719	0.001107	42.621	42.621	216151
Dusun	Aeta	Nuku_Hiva	0.047209	0.001126	41.94	41.94	219444
Yami	Burmese	Nuku_Hiva	0.04722	0.001129	41.807	41.807	216663
Mendriq	Casigurans	Nuku_Hiva	0.04723	0.001153	40.952	40.952	214437
Vietnamese	Aeta	Nuku_Hiva	0.047265	0.001136	41.59	41.59	219932
Visayan	Hezhen	Nuku_Hiva	0.047299	0.001174	40.283	40.283	211398
Dai	Aeta	Nuku_Hiva	0.047332	0.001108	42.713	42.713	216975
Jarawa	Tagbanua	Nuku_Hiva	0.047351	0.001212	39.055	39.055	214907
Santhal	Kayah_Lebbo	Nuku_Hiva	0.047397	0.001182	40.091	40.091	218824
Tagalog	Kintaq	Nuku_Hiva	0.047417	0.00114	41.58	41.58	217173
Zambales	Jehai	Nuku_Hiva	0.047445	0.001213	39.102	39.102	214324
Santhal	She	Nuku_Hiva	0.047467	0.001255	37.834	37.834	218031
Japanese	Batak	Nuku_Hiva	0.047475	0.001124	42.233	42.233	219636
Naxi	Agta	Nuku_Hiva	0.047481	0.001342	35.378	35.378	208773
Kayah_Lebbo	Aeta	Nuku_Hiva	0.047505	0.001127	42.158	42.158	217108
Kayah_Lebbo	Agta	Nuku_Hiva	0.047516	0.001275	37.262	37.262	209523
Koinambe	Bateq	Nuku_Hiva	0.047516	0.001621	29.307	29.307	210658
Visayan	Agta	Nuku_Hiva	0.047578	0.001327	35.858	35.858	206964
Jarawa	Japanese	Nuku_Hiva	0.047579	0.001244	38.235	38.235	215709
Malay	French	Nuku_Hiva	0.047591	0.001237	38.479	38.479	228485
Hezhen	Yorubas	Nuku_Hiva	0.047591	0.001361	34.971	34.971	220067
Mendriq	Aboriginal_Australian	Nuku_Hiva	0.047608	0.001464	32.53	32.53	210904
Pangasinense	Aeta	Nuku_Hiva	0.047611	0.001463	32.532	32.532	203895
Casigurans	Burmese	Nuku_Hiva	0.047625	0.001092	43.611	43.611	217028
Casigurans	Agta	Nuku_Hiva	0.047639	0.001253	38.009	38.009	208241
Onge	Tagbanua	Nuku_Hiva	0.047664	0.00123	38.736	38.736	213758
Bajo	Tagbanua	Nuku_Hiva	0.047677	0.001072	44.472	44.472	221500
Ilocano	CheWong	Nuku_Hiva	0.047712	0.001272	37.513	37.513	206408
Naxi	Aeta	Nuku_Hiva	0.047723	0.001181	40.397	40.397	215694
Paniya	Tagbanua	Nuku_Hiva	0.047743	0.001231	38.79	38.79	219630
Visayan	Aeta	Nuku_Hiva	0.047744	0.001181	40.424	40.424	212024
Pangasinense	Jehai	Nuku_Hiva	0.047752	0.001516	31.497	31.497	203772
MahMeri	Igorot	Nuku_Hiva	0.047753	0.00113	42.248	42.248	217105
Dai	Bajo	Nuku_Hiva	0.047808	0.001031	46.361	46.361	220789
Visayan	Naxi	Nuku_Hiva	0.047808	0.001202	39.765	39.765	210567
Igorot	Batak	Nuku_Hiva	0.047827	0.001132	42.247	42.247	217586
Ilocano	Hezhen	Nuku_Hiva	0.04783	0.001205	39.677	39.677	207002
Yami	CheWong	Nuku_Hiva	0.047854	0.001219	39.261	39.261	212487
Pangasinense	Bateq	Nuku_Hiva	0.047903	0.001528	31.351	31.351	203433
Naxi	Batak	Nuku_Hiva	0.047907	0.001142	41.946	41.946	216506
Vietnamese	Bajo	Nuku_Hiva	0.047969	0.001039	46.184	46.184	224908
Visayan	Mendriq	Nuku_Hiva	0.04797	0.001191	40.269	40.269	212049
Yami	Batak	Nuku_Hiva	0.047995	0.001184	40.53	40.53	214964
Onge	Japanese	Nuku_Hiva	0.047995	0.001245	38.539	38.539	214506
Hezhen	Tagbanua	Nuku_Hiva	0.048016	0.001154	41.622	41.622	216757
She	Batak	Nuku_Hiva	0.048067	0.001136	42.321	42.321	217408
Pangasinense	Kintaq	Nuku_Hiva	0.048083	0.00145	33.152	33.152	203662
Ilocano	Jakun	Nuku_Hiva	0.048086	0.001196	40.214	40.214	207080
Tagalog	Jehai	Nuku_Hiva	0.048111	0.00117	41.108	41.108	217628
MahMeri	Ilocano	Nuku_Hiva	0.04813	0.001219	39.474	39.474	207361
Yami	Jakun	Nuku_Hiva	0.048141	0.001153	41.74	41.74	213729
Tagalog	Aeta	Nuku_Hiva	0.048175	0.001121	42.981	42.981	217611
Malay	Yorubas	Nuku_Hiva	0.048216	0.001248	38.634	38.634	226508
Zambales	Burmese	Nuku_Hiva	0.048235	0.001123	42.962	42.962	217148
Casigurans	Aeta	Nuku_Hiva	0.048239	0.001115	43.247	43.247	214424
Dusun	Bajo	Nuku_Hiva	0.048249	0.001038	46.478	46.478	224060
Murut	Bajo	Nuku_Hiva	0.04827	0.00105	45.967	45.967	222484
Santhal	Dai	Nuku_Hiva	0.048282	0.001177	41.029	41.029	218770
Pangasinense	Burmese	Nuku_Hiva	0.048285	0.001332	36.262	36.262	204429
Zambales	Mendriq	Nuku_Hiva	0.048297	0.001187	40.685	40.685	214494
Yami	MahMeri	Nuku_Hiva	0.048323	0.001167	41.415	41.415	214623
Malay	Aeta	Nuku_Hiva	0.048329	0.001131	42.732	42.732	220961
Santhal	Tagbanua	Nuku_Hiva	0.048342	0.00119	40.62	40.62	219609
Zambales	Agta	Nuku_Hiva	0.04836	0.00129	37.495	37.495	208313
Igorot	Hezhen	Nuku_Hiva	0.048364	0.001148	42.137	42.137	216008
Ami	Batak	Nuku_Hiva	0.048367	0.001113	43.47	43.47	220418
Temuan	Igorot	Nuku_Hiva	0.048373	0.00112	43.176	43.176	217502
Kosipe	Agta	Nuku_Hiva	0.048398	0.001682	28.779	28.779	205551
Lao	Agta	Nuku_Hiva	0.048429	0.001241	39.021	39.021	211889
Paniya	Japanese	Nuku_Hiva	0.048431	0.001285	37.701	37.701	220560
Hezhen	Casigurans	Nuku_Hiva	0.04846	0.001115	43.443	43.443	213670
Jakun	Casigurans	Nuku_Hiva	0.048501	0.001107	43.815	43.815	213873
Igorot	Cambodians	Nuku_Hiva	0.048512	0.001112	43.608	43.608	217217
Tagalog	Agta	Nuku_Hiva	0.048546	0.001273	38.147	38.147	209846
Visayan	Japanese	Nuku_Hiva	0.048549	0.001174	41.361	41.361	212303
Lao	Aeta	Nuku_Hiva	0.048556	0.001119	43.381	43.381	221884
Pangasinense	Agta	Nuku_Hiva	0.04856	0.001713	28.353	28.353	202157
Burmese	Ami	Nuku_Hiva	0.048628	0.001072	45.349	45.349	223820
Malay	Bajo	Nuku_Hiva	0.04868	0.00103	47.255	47.255	226452
Visayan	Jakun	Nuku_Hiva	0.048685	0.001166	41.769	41.769	211549
Vietnamese	Batak	Nuku_Hiva	0.048723	0.001108	43.978	43.978	221197
Seletar	Igorot	Nuku_Hiva	0.048748	0.001151	42.351	42.351	216371
Ilocano	Naxi	Nuku_Hiva	0.048748	0.001224	39.825	39.825	206540
Jakun	Ami	Nuku_Hiva	0.048767	0.001084	44.995	44.995	218856
Zambales	Jakun	Nuku_Hiva	0.04878	0.001128	43.254	43.254	214019
Zambales	Hezhen	Nuku_Hiva	0.048798	0.001137	42.9	42.9	213778
Vietnamese	Santhal	Nuku_Hiva	0.048817	0.001193	40.936	40.936	222719
Ilocano	Cambodians	Nuku_Hiva	0.048839	0.001192	40.955	40.955	207441
Ilocano	Batak	Nuku_Hiva	0.048844	0.00123	39.705	39.705	207680
Igorot	Naxi	Nuku_Hiva	0.04885	0.001143	42.725	42.725	214839
Visayan	MahMeri	Nuku_Hiva	0.048865	0.001183	41.306	41.306	212249
Naxi	Casigurans	Nuku_Hiva	0.048916	0.001131	43.269	43.269	212722
Temuan	Ilocano	Nuku_Hiva	0.048918	0.001199	40.801	40.801	207525
Dai	Batak	Nuku_Hiva	0.048924	0.001094	44.717	44.717	218096
Japanese	Tagbanua	Nuku_Hiva	0.048938	0.001161	42.17	42.17	218269
Bateq	Bajo	Nuku_Hiva	0.048944	0.00113	43.331	43.331	220007
Mendriq	Pangasinense	Nuku_Hiva	0.048947	0.001464	33.427	33.427	203805
Jarawa	Hezhen	Nuku_Hiva	0.048963	0.001277	38.336	38.336	214440
Papuans	Agta	Nuku_Hiva	0.048971	0.001676	29.214	29.214	207907
Cambodians	Bajo	Nuku_Hiva	0.048981	0.001047	46.767	46.767	223195
Cambodians	Aeta	Nuku_Hiva	0.048986	0.001158	42.285	42.285	218641
Visayan	Cambodians	Nuku_Hiva	0.048999	0.001158	42.305	42.305	212272
Mendriq	Tagalog	Nuku_Hiva	0.049	0.001146	42.764	42.764	217946
Visayan	CheWong	Nuku_Hiva	0.049016	0.001212	40.435	40.435	210427
Malay	Agta	Nuku_Hiva	0.049048	0.001252	39.189	39.189	211471
Kintaq	Bajo	Nuku_Hiva	0.049101	0.001079	45.52	45.52	221954
Yami	Hezhen	Nuku_Hiva	0.049103	0.001171	41.924	41.924	213753
Temuan	French	Nuku_Hiva	0.049109	0.001305	37.623	37.623	224753
Burmese	Batak	Nuku_Hiva	0.049111	0.001104	44.498	44.498	223633
Malay	Igorot	Nuku_Hiva	0.049115	0.001106	44.417	44.417	219069
Naxi	Tagbanua	Nuku_Hiva	0.049115	0.001177	41.724	41.724	215368
Malay	Ilocano	Nuku_Hiva	0.049116	0.00117	41.964	41.964	208091
CheWong	Casigurans	Nuku_Hiva	0.049153	0.00118	41.673	41.673	212479
Japanese	Casigurans	Nuku_Hiva	0.049162	0.001117	44.015	44.015	214918
CheWong	Ami	Nuku_Hiva	0.049162	0.001125	43.711	43.711	216829
Onge	Hezhen	Nuku_Hiva	0.049174	0.001292	38.046	38.046	213363
Hezhen	French	Nuku_Hiva	0.049174	0.001318	37.304	37.304	221654
Casigurans	Batak	Nuku_Hiva	0.049176	0.001117	44.022	44.022	215227
Visayan	Malay	Nuku_Hiva	0.049204	0.001134	43.404	43.404	213527
Cambodians	French	Nuku_Hiva	0.049204	0.00132	37.281	37.281	224367
Tagalog	Batak	Nuku_Hiva	0.049222	0.00112	43.967	43.967	218595
Yorubas	Batak	Nuku_Hiva	0.049228	0.001267	38.867	38.867	222518
Visayan	Batak	Nuku_Hiva	0.049264	0.001168	42.174	42.174	212682
Yami	Malay	Nuku_Hiva	0.049272	0.001139	43.254	43.254	216098
Zambales	Batak	Nuku_Hiva	0.049277	0.001136	43.374	43.374	215286
Lao	Bajo	Nuku_Hiva	0.049304	0.001029	47.934	47.934	227874
Jakun	Bajo	Nuku_Hiva	0.049312	0.001037	47.559	47.559	221602
Visayan	Temuan	Nuku_Hiva	0.049385	0.00117	42.219	42.219	212493
Malay	Batak	Nuku_Hiva	0.049393	0.001098	44.999	44.999	222336
MahMeri	Casigurans	Nuku_Hiva	0.049402	0.001145	43.128	43.128	214684
Cambodians	Casigurans	Nuku_Hiva	0.049414	0.0011	44.901	44.901	214814
Yami	Naxi	Nuku_Hiva	0.049468	0.001174	42.126	42.126	212759
Kayah_Lebbo	Bajo	Nuku_Hiva	0.049511	0.00104	47.598	47.598	220903
Zambales	Naxi	Nuku_Hiva	0.049515	0.001156	42.83	42.83	212756
MahMeri	Ami	Nuku_Hiva	0.049541	0.001112	44.562	44.562	220163
Seletar	Bajo	Nuku_Hiva	0.049542	0.001064	46.578	46.578	221462
Visayan	She	Nuku_Hiva	0.049546	0.001181	41.939	41.939	211216
Zambales	MahMeri	Nuku_Hiva	0.049559	0.001153	42.969	42.969	214809
Santhal	Japanese	Nuku_Hiva	0.04957	0.001234	40.175	40.175	220668
Yami	Temuan	Nuku_Hiva	0.049582	0.001166	42.529	42.529	214951
Pangasinense	Hezhen	Nuku_Hiva	0.049584	0.001431	34.647	34.647	203689
Temuan	Casigurans	Nuku_Hiva	0.049602	0.00111	44.696	44.696	214990
Ilocano	Japanese	Nuku_Hiva	0.04961	0.001206	41.151	41.151	207468
Murut	Batak	Nuku_Hiva	0.049613	0.001126	44.077	44.077	219488
Koinambe	Agta	Nuku_Hiva	0.049627	0.001718	28.879	28.879	206965
Zambales	CheWong	Nuku_Hiva	0.049634	0.001174	42.289	42.289	212653
Jehai	Aboriginal_Australian	Nuku_Hiva	0.049635	0.001519	32.669	32.669	210697
Cambodians	Agta	Nuku_Hiva	0.049641	0.001316	37.73	37.73	210286
Malay	Casigurans	Nuku_Hiva	0.049658	0.001091	45.499	45.499	216337
Dusun	Batak	Nuku_Hiva	0.049684	0.001105	44.981	44.981	220717
Yami	Cambodians	Nuku_Hiva	0.049686	0.001145	43.377	43.377	214787
Kayah_Lebbo	Hezhen	Nuku_Hiva	0.04969	0.00113	43.985	43.985	216356
Igorot	Japanese	Nuku_Hiva	0.049695	0.001135	43.803	43.803	217522
Jehai	Bajo	Nuku_Hiva	0.049719	0.001123	44.26	44.26	222546
Jarawa	Naxi	Nuku_Hiva	0.049739	0.001287	38.653	38.653	213302
Burmese	Tagbanua	Nuku_Hiva	0.049746	0.001136	43.783	43.783	221802
Zambales	Malay	Nuku_Hiva	0.049782	0.00111	44.843	44.843	216420
Visayan	Seletar	Nuku_Hiva	0.049805	0.001214	41.037	41.037	211747
She	Tagbanua	Nuku_Hiva	0.049811	0.001171	42.532	42.532	216320
Yami	Seletar	Nuku_Hiva	0.049816	0.001196	41.647	41.647	213952
Zambales	Aeta	Nuku_Hiva	0.049825	0.001181	42.199	42.199	214715
Seletar	Ilocano	Nuku_Hiva	0.049826	0.001281	38.911	38.911	207191
Mendriq	Bajo	Nuku_Hiva	0.049845	0.001091	45.693	45.693	222860
Jakun	Aeta	Nuku_Hiva	0.04985	0.001147	43.451	43.451	217421
PNG_Highlander	Agta	Nuku_Hiva	0.049854	0.001697	29.38	29.38	207036
Zambales	Cambodians	Nuku_Hiva	0.049873	0.001123	44.41	44.41	214922
Lao	Batak	Nuku_Hiva	0.049891	0.001089	45.813	45.813	223430
Pangasinense	Jakun	Nuku_Hiva	0.049906	0.00139	35.914	35.914	203709
Seletar	French	Nuku_Hiva	0.049914	0.001351	36.936	36.936	222107
Tagalog	Jakun	Nuku_Hiva	0.04992	0.001096	45.541	45.541	217097
Yorubas	Cambodians	Nuku_Hiva	0.049924	0.001341	37.22	37.22	222669
Zambales	Temuan	Nuku_Hiva	0.049947	0.00114	43.82	43.82	215099
MahMeri	Bajo	Nuku_Hiva	0.049968	0.001062	47.03	47.03	223097
Lao	Jarawa	Nuku_Hiva	0.049972	0.0012	41.648	41.648	219050
Burmese	Aeta	Nuku_Hiva	0.049986	0.001155	43.269	43.269	222235
Kayah_Lebbo	Batak	Nuku_Hiva	0.050006	0.001122	44.567	44.567	218177
MahMeri	Aeta	Nuku_Hiva	0.050006	0.001151	43.461	43.461	218588
Visayan	Lao	Nuku_Hiva	0.050009	0.001129	44.279	44.279	213964
Paniya	Lao	Nuku_Hiva	0.050018	0.001218	41.077	41.077	225880
Zambales	Japanese	Nuku_Hiva	0.050034	0.001112	44.984	44.984	215064
Onge	Naxi	Nuku_Hiva	0.050036	0.001283	39.009	39.009	212309
Cambodians	Batak	Nuku_Hiva	0.050049	0.001109	45.126	45.126	219826
Temuan	Bajo	Nuku_Hiva	0.05007	0.001061	47.199	47.199	223777
Zambales	Seletar	Nuku_Hiva	0.050096	0.001163	43.061	43.061	214168
Seletar	Aeta	Nuku_Hiva	0.050119	0.001165	43.031	43.031	217481
Tagalog	Burmese	Nuku_Hiva	0.050134	0.0011	45.569	45.569	221694
Onge	Lao	Nuku_Hiva	0.050139	0.001209	41.469	41.469	217487
MahMeri	French	Nuku_Hiva	0.050148	0.001367	36.676	36.676	224029
Lao	Igorot	Nuku_Hiva	0.050177	0.001106	45.365	45.365	219876
Ilocano	Lao	Nuku_Hiva	0.050178	0.001141	43.971	43.971	208346
Murut	Hezhen	Nuku_Hiva	0.050182	0.001141	43.974	43.974	217679
Temuan	Ami	Nuku_Hiva	0.050202	0.001099	45.679	45.679	220666
Seletar	Casigurans	Nuku_Hiva	0.050203	0.001128	44.506	44.506	214007
MahMeri	Tagalog	Nuku_Hiva	0.050216	0.001113	45.122	45.122	218200
Temuan	Aeta	Nuku_Hiva	0.050251	0.001143	43.963	43.963	219024
Seletar	Ami	Nuku_Hiva	0.050309	0.001129	44.566	44.566	219150
Dusun	Bateq	Nuku_Hiva	0.050312	0.001189	42.298	42.298	217827
Jakun	French	Nuku_Hiva	0.050343	0.001322	38.091	38.091	222357
MahMeri	Pangasinense	Nuku_Hiva	0.050348	0.001445	34.838	34.838	203963
Burmese	Agta	Nuku_Hiva	0.050366	0.001254	40.171	40.171	212033
Visayan	Vietnamese	Nuku_Hiva	0.050398	0.001153	43.692	43.692	213144
Malay	Ami	Nuku_Hiva	0.050415	0.001077	46.827	46.827	222600
Visayan	Dai	Nuku_Hiva	0.050418	0.001148	43.937	43.937	211601
Seletar	Pangasinense	Nuku_Hiva	0.050422	0.001428	35.31	35.31	203791
Pangasinense	Batak	Nuku_Hiva	0.050424	0.00143	35.27	35.27	204034
Kayah_Lebbo	Japanese	Nuku_Hiva	0.050475	0.00112	45.07	45.07	217963
Yami	Tagbanua	Nuku_Hiva	0.050492	0.001209	41.748	41.748	214115
Murut	Bateq	Nuku_Hiva	0.050502	0.001197	42.175	42.175	216786
Visayan	Tagbanua	Nuku_Hiva	0.050542	0.001201	42.081	42.081	211916
Jakun	Batak	Nuku_Hiva	0.05055	0.001099	45.985	45.985	218588
Yami	Japanese	Nuku_Hiva	0.050554	0.00116	43.596	43.596	215021
Lao	Casigurans	Nuku_Hiva	0.050563	0.001085	46.588	46.588	216908
Tagalog	CheWong	Nuku_Hiva	0.050614	0.001124	45.036	45.036	215398
Pangasinense	Japanese	Nuku_Hiva	0.050618	0.001368	37	37	203996
Seletar	Tagalog	Nuku_Hiva	0.050652	0.001108	45.726	45.726	217256
MahMeri	Agta	Nuku_Hiva	0.050668	0.001301	38.944	38.944	210349
Malay	Tagalog	Nuku_Hiva	0.050694	0.001091	46.485	46.485	220515
Jakun	Agta	Nuku_Hiva	0.050727	0.001285	39.466	39.466	209732
Kintaq	Aboriginal_Australian	Nuku_Hiva	0.050734	0.001512	33.544	33.544	210479
Murut	Kintaq	Nuku_Hiva	0.05074	0.001145	44.325	44.325	218316
Hezhen	Ami	Nuku_Hiva	0.050745	0.001106	45.9	45.9	218867
Temuan	Agta	Nuku_Hiva	0.050775	0.001268	40.047	40.047	210551
Santhal	Batak	Nuku_Hiva	0.050802	0.001179	43.1	43.1	221330
Pangasinense	Naxi	Nuku_Hiva	0.050805	0.001404	36.189	36.189	203434
Hezhen	Dusun	Nuku_Hiva	0.050811	0.001119	45.425	45.425	218737
Temuan	Batak	Nuku_Hiva	0.050844	0.001126	45.155	45.155	220282
Malay	Jarawa	Nuku_Hiva	0.050868	0.001201	42.353	42.353	218177
Kintaq	Dusun	Nuku_Hiva	0.05087	0.001132	44.922	44.922	219416
Paniya	Hezhen	Nuku_Hiva	0.050871	0.00127	40.053	40.053	219173
Kayah_Lebbo	Naxi	Nuku_Hiva	0.050897	0.001136	44.786	44.786	215177
Murut	Burmese	Nuku_Hiva	0.050904	0.001108	45.962	45.962	222575
Cambodians	Ami	Nuku_Hiva	0.050931	0.001088	46.833	46.833	220369
MahMeri	Batak	Nuku_Hiva	0.050943	0.001124	45.322	45.322	219759
Ami	Tagbanua	Nuku_Hiva	0.050944	0.001139	44.72	44.72	219108
Paniya	Naxi	Nuku_Hiva	0.050947	0.001313	38.792	38.792	217252
Paniya	Batak	Nuku_Hiva	0.050948	0.001237	41.191	41.191	221244
Vietnamese	Tagbanua	Nuku_Hiva	0.050949	0.001142	44.613	44.613	219711
Pangasinense	Cambodians	Nuku_Hiva	0.050961	0.001357	37.557	37.557	204002
Dai	Tagbanua	Nuku_Hiva	0.050971	0.001116	45.68	45.68	216975
Tagalog	Tagbanua	Nuku_Hiva	0.050993	0.001146	44.503	44.503	217364
Pangasinense	CheWong	Nuku_Hiva	0.051031	0.001504	33.923	33.923	203374
Temuan	Tagalog	Nuku_Hiva	0.051042	0.001112	45.886	45.886	218580
Kintaq	Japanese	Nuku_Hiva	0.051049	0.001182	43.175	43.175	218413
CheWong	Bajo	Nuku_Hiva	0.051073	0.001074	47.548	47.548	219342
Malay	Tagbanua	Nuku_Hiva	0.051077	0.001133	45.089	45.089	220646
Igorot	Tagbanua	Nuku_Hiva	0.051086	0.001163	43.92	43.92	216570
Seletar	Batak	Nuku_Hiva	0.051109	0.001145	44.635	44.635	218607
Zambales	Tagbanua	Nuku_Hiva	0.051126	0.001172	43.613	43.613	214358
Zambales	Lao	Nuku_Hiva	0.05114	0.0011	46.5	46.5	217073
Seletar	Agta	Nuku_Hiva	0.05114	0.001361	37.566	37.566	209706
Casigurans	Tagbanua	Nuku_Hiva	0.051141	0.001139	44.889	44.889	214233
Onge	Malay	Nuku_Hiva	0.051164	0.001227	41.689	41.689	216724
She	Bateq	Nuku_Hiva	0.051175	0.001287	39.766	39.766	215010
She	Casigurans	Nuku_Hiva	0.051178	0.001113	45.98	45.98	213576
Tagalog	Hezhen	Nuku_Hiva	0.051181	0.001121	45.664	45.664	216885
Visayan	Tagalog	Nuku_Hiva	0.051204	0.001142	44.838	44.838	211879
Japanese	Bateq	Nuku_Hiva	0.051232	0.001233	41.556	41.556	216907
Ilocano	She	Nuku_Hiva	0.051235	0.001211	42.303	42.303	206961
Temuan	Pangasinense	Nuku_Hiva	0.051259	0.001388	36.923	36.923	204042
Kintaq	Tagbanua	Nuku_Hiva	0.05126	0.001179	43.488	43.488	217383
Yami	Lao	Nuku_Hiva	0.051276	0.001122	45.719	45.719	216722
Tagalog	Cambodians	Nuku_Hiva	0.051295	0.001111	46.171	46.171	218317
Kosipe	French	Nuku_Hiva	0.051296	0.001729	29.661	29.661	211518
Vietnamese	Casigurans	Nuku_Hiva	0.0513	0.001098	46.717	46.717	215875
Ilocano	Tagbanua	Nuku_Hiva	0.051322	0.001262	40.683	40.683	207323
Dusun	Burmese	Nuku_Hiva	0.051323	0.001102	46.585	46.585	224438
Jakun	Hezhen	Nuku_Hiva	0.051338	0.001162	44.187	44.187	216800
Vietnamese	Ilocano	Nuku_Hiva	0.051369	0.001156	44.444	44.444	207956
Jarawa	Batak	Nuku_Hiva	0.051372	0.001233	41.67	41.67	216155
Tagalog	Naxi	Nuku_Hiva	0.051395	0.001138	45.156	45.156	215646
Jakun	Tagbanua	Nuku_Hiva	0.051407	0.001143	44.984	44.984	217264
Bateq	Tagbanua	Nuku_Hiva	0.051411	0.001258	40.874	40.874	216103
Kintaq	She	Nuku_Hiva	0.051412	0.001233	41.702	41.702	216313
Naxi	Ami	Nuku_Hiva	0.051438	0.001113	46.206	46.206	217399
Murut	Japanese	Nuku_Hiva	0.051444	0.001135	45.33	45.33	219441
Zambales	She	Nuku_Hiva	0.051449	0.001154	44.575	44.575	213613
Murut	Jehai	Nuku_Hiva	0.05146	0.00118	43.624	43.624	218740
Aboriginal_Australian	Aeta	Nuku_Hiva	0.051466	0.001486	34.637	34.637	210808
Zambales	Vietnamese	Nuku_Hiva	0.051482	0.001117	46.071	46.071	215963
Cambodians	Tagbanua	Nuku_Hiva	0.05149	0.001133	45.459	45.459	218491
Visayan	Kayah_Lebbo	Nuku_Hiva	0.051496	0.001175	43.834	43.834	211662
Ilocano	Dai	Nuku_Hiva	0.051526	0.001181	43.633	43.633	207192
Onge	Batak	Nuku_Hiva	0.051529	0.001251	41.176	41.176	214917
Paniya	Melanesians	Nuku_Hiva	0.051572	0.00149	34.615	34.615	213983
Visayan	Ilocano	Nuku_Hiva	0.051573	0.001292	39.92	39.92	205442
Temuan	Yorubas	Nuku_Hiva	0.051585	0.00132	39.082	39.082	223056
Malay	Pangasinense	Nuku_Hiva	0.05161	0.001313	39.301	39.301	204308
Jehai	Japanese	Nuku_Hiva	0.051614	0.001192	43.286	43.286	218864
Bateq	Aboriginal_Australian	Nuku_Hiva	0.05162	0.001568	32.911	32.911	209697
Jakun	Japanese	Nuku_Hiva	0.051626	0.001139	45.336	45.336	218319
Kintaq	Batak	Nuku_Hiva	0.051661	0.001159	44.584	44.584	218721
Santhal	Kosipe	Nuku_Hiva	0.051664	0.001569	32.928	32.928	210381
Santhal	Hezhen	Nuku_Hiva	0.051666	0.001242	41.586	41.586	219284
Kayah_Lebbo	Burmese	Nuku_Hiva	0.051681	0.00111	46.567	46.567	220906
French	Aeta	Nuku_Hiva	0.051699	0.001366	37.841	37.841	222642
Jehai	Dusun	Nuku_Hiva	0.05172	0.001173	44.102	44.102	220014
Jehai	Tagbanua	Nuku_Hiva	0.051734	0.00121	42.765	42.765	217910
Zambales	Visayan	Nuku_Hiva	0.051749	0.001165	44.421	44.421	210142
Tagalog	Kayah_Lebbo	Nuku_Hiva	0.051804	0.001104	46.908	46.908	216910
Igorot	She	Nuku_Hiva	0.05181	0.001136	45.588	45.588	215888
Zambales	Kayah_Lebbo	Nuku_Hiva	0.051815	0.001119	46.298	46.298	214037
Onge	Melanesians	Nuku_Hiva	0.051825	0.001582	32.76	32.76	209943
Seletar	Yorubas	Nuku_Hiva	0.051832	0.001407	36.827	36.827	220656
Tagalog	Japanese	Nuku_Hiva	0.051846	0.001119	46.325	46.325	218375
Mendriq	Tagbanua	Nuku_Hiva	0.051854	0.001185	43.753	43.753	218118
Kintaq	Hezhen	Nuku_Hiva	0.051857	0.00119	43.584	43.584	216943
Malay	Hezhen	Nuku_Hiva	0.051871	0.001122	46.232	46.232	220253
Japanese	Dusun	Nuku_Hiva	0.051879	0.001115	46.508	46.508	220670
Dai	Casigurans	Nuku_Hiva	0.051883	0.001084	47.852	47.852	213888
Jehai	Batak	Nuku_Hiva	0.051904	0.001185	43.812	43.812	219260
Murut	Naxi	Nuku_Hiva	0.05192	0.001141	45.497	45.497	216344
Bateq	Batak	Nuku_Hiva	0.051925	0.001222	42.483	42.483	217163
Malay	Japanese	Nuku_Hiva	0.051934	0.001107	46.919	46.919	221934
Murut	Tagbanua	Nuku_Hiva	0.051981	0.001158	44.903	44.903	218256
Lao	Tagbanua	Nuku_Hiva	0.051987	0.001111	46.806	46.806	221560
Hezhen	Bateq	Nuku_Hiva	0.051989	0.001274	40.792	40.792	215539
Vietnamese	Igorot	Nuku_Hiva	0.052015	0.001114	46.674	46.674	218720
Tagalog	Lao	Nuku_Hiva	0.052025	0.001075	48.375	48.375	221349
Jarawa	Melanesians	Nuku_Hiva	0.052061	0.001521	34.231	34.231	210718
Mendriq	Batak	Nuku_Hiva	0.052062	0.00116	44.862	44.862	219541
Visayan	Murut	Nuku_Hiva	0.052068	0.001191	43.733	43.733	212403
Mendriq	Japanese	Nuku_Hiva	0.052072	0.00118	44.146	44.146	219201
Santhal	Naxi	Nuku_Hiva	0.052078	0.001271	40.985	40.985	217308
Jehai	Hezhen	Nuku_Hiva	0.052086	0.001219	42.722	42.722	217358
Igorot	Dai	Nuku_Hiva	0.052092	0.001114	46.782	46.782	216375
Zambales	Dai	Nuku_Hiva	0.052096	0.001116	46.69	46.69	213973
Naxi	Dusun	Nuku_Hiva	0.052107	0.001116	46.67	46.67	217377
MahMeri	Tagbanua	Nuku_Hiva	0.052123	0.001167	44.666	44.666	218389
Paniya	Malay	Nuku_Hiva	0.052137	0.001201	43.395	43.395	224911
Jehai	She	Nuku_Hiva	0.052142	0.001246	41.844	41.844	216721
Seletar	Tagbanua	Nuku_Hiva	0.052151	0.001167	44.692	44.692	217332
Pangasinense	Lao	Nuku_Hiva	0.052157	0.001308	39.876	39.876	204438
Jakun	Yorubas	Nuku_Hiva	0.052184	0.001331	39.214	39.214	220839
Kayah_Lebbo	Casigurans	Nuku_Hiva	0.052233	0.001121	46.615	46.615	213961
Papuans	French	Nuku_Hiva	0.052235	0.001728	30.231	30.231	217249
Dusun	Tagbanua	Nuku_Hiva	0.05224	0.001141	45.773	45.773	219297
Pangasinense	Tagbanua	Nuku_Hiva	0.052245	0.001383	37.78	37.78	203857
Kayah_Lebbo	Bateq	Nuku_Hiva	0.052247	0.001199	43.575	43.575	215718
Visayan	Casigurans	Nuku_Hiva	0.052251	0.001146	45.584	45.584	210151
Visayan	Dusun	Nuku_Hiva	0.052258	0.001155	45.236	45.236	212925
Kayah_Lebbo	Tagbanua	Nuku_Hiva	0.052294	0.001145	45.678	45.678	217134
Zambales	Tagalog	Nuku_Hiva	0.052338	0.001121	46.7	46.7	214247
Yami	Visayan	Nuku_Hiva	0.052358	0.001216	43.071	43.071	210176
Mendriq	Dusun	Nuku_Hiva	0.052403	0.001144	45.826	45.826	220229
Kayah_Lebbo	She	Nuku_Hiva	0.052459	0.001133	46.298	46.298	216109
Japanese	Ami	Nuku_Hiva	0.052467	0.001104	47.525	47.525	220792
MahMeri	Japanese	Nuku_Hiva	0.052469	0.001143	45.921	45.921	219510
Yami	Kayah_Lebbo	Nuku_Hiva	0.052477	0.001179	44.517	44.517	214085
Temuan	Tagbanua	Nuku_Hiva	0.052482	0.001153	45.501	45.501	218811
Kayah_Lebbo	Igorot	Nuku_Hiva	0.05249	0.001152	45.552	45.552	216329
CheWong	Batak	Nuku_Hiva	0.05251	0.001168	44.954	44.954	216686
MahMeri	Yorubas	Nuku_Hiva	0.052538	0.00138	38.059	38.059	222442
MahMeri	Hezhen	Nuku_Hiva	0.05254	0.001167	45.025	45.025	217887
Lao	Ami	Nuku_Hiva	0.052556	0.001064	49.413	49.413	223836
Visayan	Ami	Nuku_Hiva	0.052571	0.001133	46.38	46.38	213068
Jarawa	Cambodians	Nuku_Hiva	0.052587	0.001275	41.257	41.257	216167
Ilocano	Kayah_Lebbo	Nuku_Hiva	0.052604	0.001228	42.848	42.848	207223
Vietnamese	Tagalog	Nuku_Hiva	0.052753	0.001103	47.841	47.841	219745
Tagalog	Casigurans	Nuku_Hiva	0.052759	0.001104	47.788	47.788	214323
Murut	Mendriq	Nuku_Hiva	0.052768	0.001149	45.919	45.919	219001
Tagalog	Dusun	Nuku_Hiva	0.052786	0.001093	48.292	48.292	219235
Tagalog	Dai	Nuku_Hiva	0.0528	0.001089	48.468	48.468	217020
Murut	Tagalog	Nuku_Hiva	0.052802	0.001106	47.741	47.741	218107
Santhal	Papuans	Nuku_Hiva	0.052819	0.001587	33.279	33.279	215427
Mendriq	Hezhen	Nuku_Hiva	0.052823	0.001217	43.418	43.418	217660
Ilocano	Tagalog	Nuku_Hiva	0.052829	0.001175	44.945	44.945	207224
Vietnamese	Pangasinense	Nuku_Hiva	0.052829	0.001365	38.71	38.71	204233
Tagalog	She	Nuku_Hiva	0.052836	0.001136	46.501	46.501	216491
Visayan	Pangasinense	Nuku_Hiva	0.052881	0.001449	36.507	36.507	202809
Visayan	Igorot	Nuku_Hiva	0.052889	0.001192	44.375	44.375	211686
Yami	Vietnamese	Nuku_Hiva	0.052897	0.001131	46.751	46.751	215981
Santhal	PNG_Highlander	Nuku_Hiva	0.052908	0.001599	33.081	33.081	213432
Kayah_Lebbo	Ami	Nuku_Hiva	0.052958	0.001105	47.943	47.943	218839
Yami	Dai	Nuku_Hiva	0.052971	0.001141	46.429	46.429	214072
Dai	Bateq	Nuku_Hiva	0.052981	0.001227	43.168	43.168	215796
PNG_Highlander	French	Nuku_Hiva	0.052992	0.00175	30.284	30.284	214976
Hezhen	CheWong	Nuku_Hiva	0.053018	0.001186	44.717	44.717	214986
CheWong	Tagbanua	Nuku_Hiva	0.053036	0.001197	44.313	44.313	215580
Pangasinense	She	Nuku_Hiva	0.053061	0.001423	37.289	37.289	203692
Mendriq	She	Nuku_Hiva	0.053065	0.001235	42.972	42.972	217005
French	Agta	Nuku_Hiva	0.053087	0.001475	35.983	35.983	212083
Koinambe	French	Nuku_Hiva	0.053088	0.001766	30.058	30.058	214839
Kayah_Lebbo	Kintaq	Nuku_Hiva	0.053123	0.001154	46.021	46.021	217153
Vietnamese	Bateq	Nuku_Hiva	0.053126	0.001223	43.425	43.425	218368
Onge	Cambodians	Nuku_Hiva	0.05315	0.001298	40.963	40.963	214886
Aeta	Tagbanua	Nuku_Hiva	0.053181	0.001183	44.936	44.936	218113
Zambales	Dusun	Nuku_Hiva	0.053218	0.001117	47.657	47.657	215740
Jakun	She	Nuku_Hiva	0.053255	0.00118	45.148	45.148	216345
Zambales	Casigurans	Nuku_Hiva	0.053267	0.001144	46.553	46.553	212115
Santhal	Lao	Nuku_Hiva	0.053271	0.001196	44.539	44.539	225792
Yami	Tagalog	Nuku_Hiva	0.053315	0.001151	46.324	46.324	214280
Japanese	CheWong	Nuku_Hiva	0.053335	0.001175	45.389	45.389	216351
Tagalog	Igorot	Nuku_Hiva	0.053341	0.001126	47.361	47.361	216669
Santhal	Koinambe	Nuku_Hiva	0.053348	0.00162	32.935	32.935	213295
Murut	Casigurans	Nuku_Hiva	0.053376	0.001121	47.636	47.636	214959
Yorubas	Melanesians	Nuku_Hiva	0.053398	0.001681	31.76	31.76	214571
Kintaq	Dai	Nuku_Hiva	0.053404	0.001144	46.693	46.693	217107
Yami	She	Nuku_Hiva	0.053446	0.001187	45.032	45.032	213799
Seletar	Hezhen	Nuku_Hiva	0.053475	0.00118	45.302	45.302	217121
Malay	She	Nuku_Hiva	0.053491	0.001137	47.05	47.05	219329
Pangasinense	Tagalog	Nuku_Hiva	0.053503	0.001362	39.29	39.29	203938
Dusun	Casigurans	Nuku_Hiva	0.053529	0.001083	49.44	49.44	215692
Zambales	Murut	Nuku_Hiva	0.053545	0.001117	47.934	47.934	214969
Temuan	Hezhen	Nuku_Hiva	0.053559	0.001166	45.928	45.928	218364
Jakun	Naxi	Nuku_Hiva	0.053562	0.001161	46.132	46.132	215577
Vietnamese	Kintaq	Nuku_Hiva	0.053567	0.001172	45.696	45.696	220094
Paniya	Cambodians	Nuku_Hiva	0.053571	0.001276	41.972	41.972	221601
Temuan	Japanese	Nuku_Hiva	0.053581	0.001152	46.529	46.529	220114
Pangasinense	Kayah_Lebbo	Nuku_Hiva	0.053626	0.001358	39.485	39.485	203800
Pangasinense	Dai	Nuku_Hiva	0.053633	0.001326	40.455	40.455	203828
CheWong	Aeta	Nuku_Hiva	0.053638	0.00122	43.95	43.95	215729
Seletar	Japanese	Nuku_Hiva	0.053652	0.001168	45.922	45.922	218590
Agta	Tagbanua	Nuku_Hiva	0.053686	0.001296	41.44	41.44	210263
Murut	She	Nuku_Hiva	0.053701	0.001156	46.446	46.446	217408
Malay	Naxi	Nuku_Hiva	0.053729	0.001128	47.613	47.613	218453
Ilocano	Dusun	Nuku_Hiva	0.053755	0.001181	45.522	45.522	207897
Kayah_Lebbo	Jehai	Nuku_Hiva	0.053776	0.001203	44.699	44.699	217592
Malay	Dusun	Nuku_Hiva	0.053784	0.001097	49.021	49.021	223192
Zambales	Ilocano	Nuku_Hiva	0.05381	0.001255	42.889	42.889	206370
Naxi	Bateq	Nuku_Hiva	0.05387	0.001289	41.801	41.801	214420
She	Dusun	Nuku_Hiva	0.053898	0.001122	48.025	48.025	218446
Tagalog	Ami	Nuku_Hiva	0.053933	0.001093	49.343	49.343	219318
Santhal	Malay	Nuku_Hiva	0.053938	0.001181	45.653	45.653	224751
Murut	Malay	Nuku_Hiva	0.053954	0.001107	48.761	48.761	221610
Murut	Ilocano	Nuku_Hiva	0.053972	0.001222	44.173	44.173	207638
Mendriq	Aeta	Nuku_Hiva	0.053976	0.001209	44.661	44.661	218373
Jakun	Dusun	Nuku_Hiva	0.05405	0.001108	48.803	48.803	219414
CheWong	Agta	Nuku_Hiva	0.054084	0.001387	38.984	38.984	208927
Kintaq	Naxi	Nuku_Hiva	0.054214	0.00122	44.44	44.44	215668
Murut	Jakun	Nuku_Hiva	0.054248	0.001129	48.058	48.058	218249
Vietnamese	Ami	Nuku_Hiva	0.054252	0.001089	49.837	49.837	222264
Zambales	Ami	Nuku_Hiva	0.054263	0.001101	49.272	49.272	215818
Zambales	Yami	Nuku_Hiva	0.054287	0.001185	45.825	45.825	212163
She	Ami	Nuku_Hiva	0.054346	0.001111	48.894	48.894	218650
Seletar	She	Nuku_Hiva	0.054356	0.001199	45.346	45.346	216678
Jehai	Dai	Nuku_Hiva	0.054371	0.001192	45.609	45.609	217538
Seletar	Dusun	Nuku_Hiva	0.054417	0.00112	48.597	48.597	219351
Dai	Ami	Nuku_Hiva	0.054472	0.001084	50.268	50.268	219123
Igorot	Dusun	Nuku_Hiva	0.054483	0.001121	48.618	48.618	218528
Seletar	Murut	Nuku_Hiva	0.054523	0.00116	47.018	47.018	218332
Vietnamese	Kayah_Lebbo	Nuku_Hiva	0.054547	0.001107	49.274	49.274	219448
MahMeri	She	Nuku_Hiva	0.05456	0.001183	46.103	46.103	217347
Temuan	Paniya	Nuku_Hiva	0.054569	0.001281	42.612	42.612	221977
Jehai	Naxi	Nuku_Hiva	0.0546	0.001243	43.918	43.918	216019
Kintaq	Aeta	Nuku_Hiva	0.054601	0.001226	44.522	44.522	217762
Yami	Dusun	Nuku_Hiva	0.054616	0.001148	47.566	47.566	215735
Cambodians	Dusun	Nuku_Hiva	0.054628	0.001106	49.39	49.39	220705
She	CheWong	Nuku_Hiva	0.054639	0.001215	44.952	44.952	214666
Jehai	Aeta	Nuku_Hiva	0.054654	0.001245	43.906	43.906	218184
Murut	Cambodians	Nuku_Hiva	0.054663	0.001119	48.859	48.859	219479
Mendriq	Naxi	Nuku_Hiva	0.054723	0.001212	45.164	45.164	216270
Malay	Kayah_Lebbo	Nuku_Hiva	0.054752	0.001098	49.874	49.874	220076
Vietnamese	Jehai	Nuku_Hiva	0.054754	0.001199	45.67	45.67	220633
Ilocano	Casigurans	Nuku_Hiva	0.054771	0.001231	44.487	44.487	206296
French	CheWong	Nuku_Hiva	0.054812	0.00142	38.6	38.6	219886
Zambales	Igorot	Nuku_Hiva	0.054815	0.001153	47.551	47.551	214006
Mendriq	Agta	Nuku_Hiva	0.054823	0.001366	40.124	40.124	210196
MahMeri	Naxi	Nuku_Hiva	0.054849	0.001165	47.066	47.066	216500
Murut	MahMeri	Nuku_Hiva	0.054872	0.001144	47.949	47.949	219325
Zambales	Pangasinense	Nuku_Hiva	0.054883	0.001382	39.726	39.726	203392
Casigurans	Ami	Nuku_Hiva	0.054891	0.001091	50.323	50.323	215792
Mendriq	Kayah_Lebbo	Nuku_Hiva	0.054913	0.001162	47.238	47.238	217798
Seletar	Jarawa	Nuku_Hiva	0.054928	0.0013	42.261	42.261	215025
Seletar	Paniya	Nuku_Hiva	0.054937	0.001279	42.962	42.962	219735
Kayah_Lebbo	Dai	Nuku_Hiva	0.054949	0.001113	49.357	49.357	216777
Yami	Murut	Nuku_Hiva	0.05499	0.001158	47.487	47.487	215119
Pangasinense	Dusun	Nuku_Hiva	0.05501	0.001342	40.98	40.98	204248
Temuan	Jarawa	Nuku_Hiva	0.055092	0.001266	43.524	43.524	216574
Yami	Casigurans	Nuku_Hiva	0.055099	0.001152	47.833	47.833	212206
Dusun	Ami	Nuku_Hiva	0.055113	0.001086	50.738	50.738	221693
Aboriginal_Australian	Agta	Nuku_Hiva	0.055114	0.001684	32.737	32.737	206365
Dusun	CheWong	Nuku_Hiva	0.055116	0.001149	47.955	47.955	217399
Pangasinense	Ilocano	Nuku_Hiva	0.055116	0.001596	34.528	34.528	201698
MahMeri	Dusun	Nuku_Hiva	0.055135	0.001125	48.992	48.992	220585
Seletar	Onge	Nuku_Hiva	0.055143	0.001334	41.343	41.343	213927
Vietnamese	Murut	Nuku_Hiva	0.055175	0.001119	49.301	49.301	220971
Murut	Pangasinense	Nuku_Hiva	0.055184	0.00135	40.866	40.866	204060
Mendriq	Dai	Nuku_Hiva	0.055208	0.001179	46.84	46.84	217786
Vietnamese	Dusun	Nuku_Hiva	0.055216	0.001105	49.983	49.983	222433
Malay	Burmese	Nuku_Hiva	0.055253	0.001101	50.17	50.17	227611
Temuan	Dusun	Nuku_Hiva	0.055299	0.001129	48.969	48.969	221156
Murut	CheWong	Nuku_Hiva	0.055299	0.001157	47.78	47.78	216397
Murut	Dai	Nuku_Hiva	0.055315	0.001104	50.098	50.098	218114
Seletar	Kayah_Lebbo	Nuku_Hiva	0.05532	0.001159	47.727	47.727	217113
Murut	Igorot	Nuku_Hiva	0.055352	0.001164	47.562	47.562	217636
Temuan	Murut	Nuku_Hiva	0.055379	0.001142	48.502	48.502	219839
Seletar	Naxi	Nuku_Hiva	0.055393	0.001181	46.895	46.895	215845
Jehai	Agta	Nuku_Hiva	0.0554	0.001445	38.337	38.337	210120
Lao	Hezhen	Nuku_Hiva	0.055403	0.001141	48.569	48.569	221192
Dai	Dusun	Nuku_Hiva	0.055426	0.001077	51.47	51.47	219153
Vietnamese	Mendriq	Nuku_Hiva	0.055433	0.001178	47.063	47.063	220959
Paniya	MahMeri	Nuku_Hiva	0.055449	0.001293	42.891	42.891	221319
Vietnamese	Malay	Nuku_Hiva	0.055452	0.00111	49.972	49.972	224045
Temuan	She	Nuku_Hiva	0.055456	0.001189	46.632	46.632	217838
Malay	Dai	Nuku_Hiva	0.055459	0.00109	50.866	50.866	220190
Bateq	Aeta	Nuku_Hiva	0.0555	0.001272	43.628	43.628	216302
Santhal	Aeta	Nuku_Hiva	0.055514	0.001269	43.738	43.738	220138
Temuan	Onge	Nuku_Hiva	0.055527	0.001282	43.296	43.296	215246
Murut	Ami	Nuku_Hiva	0.055531	0.001118	49.672	49.672	220505
Kintaq	Agta	Nuku_Hiva	0.055537	0.001399	39.691	39.691	209946
Japanese	Cambodians	Nuku_Hiva	0.055675	0.001149	48.465	48.465	219884
Igorot	Casigurans	Nuku_Hiva	0.055715	0.001133	49.192	49.192	214045
Lao	Japanese	Nuku_Hiva	0.055716	0.001116	49.93	49.93	223244
Kayah_Lebbo	Dusun	Nuku_Hiva	0.055749	0.001108	50.318	50.318	219085
Naxi	CheWong	Nuku_Hiva	0.055749	0.001207	46.193	46.193	213991
Ilocano	Ami	Nuku_Hiva	0.055781	0.001194	46.72	46.72	207973
Aeta	Batak	Nuku_Hiva	0.055801	0.001166	47.859	47.859	219556
Paniya	Jakun	Nuku_Hiva	0.055806	0.001282	43.516	43.516	219947
Kayah_Lebbo	Cambodians	Nuku_Hiva	0.055834	0.001127	49.563	49.563	218215
Kayah_Lebbo	Jakun	Nuku_Hiva	0.055873	0.001148	48.656	48.656	217071
Murut	Kayah_Lebbo	Nuku_Hiva	0.055928	0.001112	50.301	50.301	218069
Santhal	Cambodians	Nuku_Hiva	0.055956	0.00125	44.752	44.752	221686
Hezhen	Cambodians	Nuku_Hiva	0.055969	0.001179	47.477	47.477	218294
Murut	Lao	Nuku_Hiva	0.056006	0.001098	50.998	50.998	222679
Lao	Dusun	Nuku_Hiva	0.056027	0.001084	51.683	51.683	224325
Temuan	Naxi	Nuku_Hiva	0.056064	0.001175	47.725	47.725	216964
Vietnamese	Jakun	Nuku_Hiva	0.05611	0.001146	48.973	48.973	219930
Pangasinense	Casigurans	Nuku_Hiva	0.056214	0.001406	39.988	39.988	203327
Jarawa	Jakun	Nuku_Hiva	0.056267	0.001274	44.149	44.149	215225
Jakun	Dai	Nuku_Hiva	0.056284	0.001131	49.78	49.78	217061
Santhal	Seletar	Nuku_Hiva	0.056347	0.00125	45.091	45.091	219814
MahMeri	Jarawa	Nuku_Hiva	0.056367	0.001304	43.232	43.232	216135
Seletar	Dai	Nuku_Hiva	0.056401	0.001154	48.879	48.879	217325
Vietnamese	Seletar	Nuku_Hiva	0.05642	0.001155	48.833	48.833	220095
Jarawa	Burmese	Nuku_Hiva	0.056429	0.001273	44.34	44.34	219484
Onge	Jakun	Nuku_Hiva	0.05652	0.001299	43.517	43.517	214043
Yorubas	Burmese	Nuku_Hiva	0.056547	0.001335	42.361	42.361	229693
Yami	Pangasinense	Nuku_Hiva	0.056612	0.001513	37.429	37.429	203470
Onge	Burmese	Nuku_Hiva	0.056629	0.001282	44.168	44.168	217873
Paniya	Aeta	Nuku_Hiva	0.056638	0.001314	43.118	43.118	220154
Onge	MahMeri	Nuku_Hiva	0.056676	0.001327	42.724	42.724	214861
Kayah_Lebbo	Lao	Nuku_Hiva	0.056708	0.001106	51.26	51.26	221004
MahMeri	Kayah_Lebbo	Nuku_Hiva	0.056735	0.00117	48.483	48.483	218135
Jakun	Burmese	Nuku_Hiva	0.056793	0.001154	49.204	49.204	222145
Ilocano	Igorot	Nuku_Hiva	0.056795	0.001242	45.737	45.737	207312
Bateq	Agta	Nuku_Hiva	0.05681	0.00147	38.636	38.636	209203
Yami	Ilocano	Nuku_Hiva	0.056877	0.001281	44.391	44.391	206468
Seletar	Burmese	Nuku_Hiva	0.056884	0.001157	49.168	49.168	221970
Dai	Hezhen	Nuku_Hiva	0.056903	0.00115	49.481	49.481	217035
Malay	Bateq	Nuku_Hiva	0.056939	0.001199	47.494	47.494	219478
Pangasinense	Igorot	Nuku_Hiva	0.056949	0.001417	40.188	40.188	203885
Pangasinense	Ami	Nuku_Hiva	0.056957	0.00136	41.886	41.886	204235
Temuan	Santhal	Nuku_Hiva	0.056983	0.001249	45.617	45.617	221949
Yorubas	CheWong	Nuku_Hiva	0.057023	0.001506	37.855	37.855	218602
Temuan	Kayah_Lebbo	Nuku_Hiva	0.057077	0.001137	50.185	50.185	218604
Santhal	Agta	Nuku_Hiva	0.057164	0.001373	41.634	41.634	211005
Agta	Batak	Nuku_Hiva	0.057176	0.001285	44.488	44.488	210990
Seletar	Malay	Nuku_Hiva	0.057198	0.001136	50.347	50.347	220894
Dai	Burmese	Nuku_Hiva	0.057219	0.001134	50.464	50.464	221194
Malay	Kintaq	Nuku_Hiva	0.057321	0.001135	50.513	50.513	221326
Onge	Aeta	Nuku_Hiva	0.057388	0.001338	42.902	42.902	214144
Yami	Igorot	Nuku_Hiva	0.057395	0.001182	48.553	48.553	214277
Vietnamese	Burmese	Nuku_Hiva	0.057485	0.001134	50.683	50.683	225663
Igorot	Ami	Nuku_Hiva	0.0575	0.001134	50.713	50.713	218922
Jarawa	Aeta	Nuku_Hiva	0.057528	0.001328	43.313	43.313	215334
She	Cambodians	Nuku_Hiva	0.057601	0.001194	48.257	48.257	217697
Vietnamese	MahMeri	Nuku_Hiva	0.057612	0.001159	49.701	49.701	221216
Murut	Dusun	Nuku_Hiva	0.057722	0.001124	51.372	51.372	220694
French	Burmese	Nuku_Hiva	0.057768	0.001338	43.182	43.182	231950
Dai	Japanese	Nuku_Hiva	0.057775	0.001143	50.548	50.548	218562
Vietnamese	CheWong	Nuku_Hiva	0.057791	0.001163	49.686	49.686	217877
MahMeri	Dai	Nuku_Hiva	0.057817	0.001141	50.669	50.669	218123
Dai	CheWong	Nuku_Hiva	0.057855	0.001157	49.986	49.986	215349
Naxi	Cambodians	Nuku_Hiva	0.05786	0.001175	49.234	49.234	216797
Lao	Naxi	Nuku_Hiva	0.057942	0.001154	50.228	50.228	219394
Santhal	MahMeri	Nuku_Hiva	0.057943	0.001267	45.74	45.74	221395
Kayah_Lebbo	CheWong	Nuku_Hiva	0.057949	0.001183	49.001	49.001	215503
Mendriq	French	Nuku_Hiva	0.05795	0.001387	41.775	41.775	224032
Yorubas	Aeta	Nuku_Hiva	0.058044	0.001405	41.304	41.304	221277
Malay	Jakun	Nuku_Hiva	0.058055	0.001106	52.498	52.498	220988
MahMeri	Burmese	Nuku_Hiva	0.058069	0.00116	50.064	50.064	223776
Santhal	Jakun	Nuku_Hiva	0.058099	0.001252	46.419	46.419	220052
Vietnamese	Hezhen	Nuku_Hiva	0.058178	0.001167	49.839	49.839	219840
She	Burmese	Nuku_Hiva	0.058235	0.001194	48.759	48.759	220435
Temuan	Burmese	Nuku_Hiva	0.058253	0.00116	50.231	50.231	224484
Malay	Cambodians	Nuku_Hiva	0.058259	0.001121	51.972	51.972	222642
Paniya	Kosipe	Nuku_Hiva	0.058336	0.001685	34.63	34.63	210447
Malay	Lao	Nuku_Hiva	0.058364	0.001101	53.018	53.018	226835
Malay	Jehai	Nuku_Hiva	0.058365	0.001178	49.526	49.526	221841
Kintaq	Burmese	Nuku_Hiva	0.058389	0.001203	48.518	48.518	222677
Lao	Burmese	Nuku_Hiva	0.058518	0.001122	52.171	52.171	228990
Lao	Bateq	Nuku_Hiva	0.058533	0.001224	47.828	47.828	220311
Vietnamese	Temuan	Nuku_Hiva	0.058561	0.00116	50.463	50.463	221926
Lao	She	Nuku_Hiva	0.058598	0.001155	50.749	50.749	220306
Temuan	Dai	Nuku_Hiva	0.058603	0.001135	51.618	51.618	218606
Mendriq	Malay	Nuku_Hiva	0.058678	0.001155	50.824	50.824	222138
Japanese	Burmese	Nuku_Hiva	0.058682	0.001167	50.288	50.288	223512
Tagbanua	Batak	Nuku_Hiva	0.058693	0.001176	49.914	49.914	219744
Burmese	Bateq	Nuku_Hiva	0.058767	0.001251	46.978	46.978	220694
Onge	Kosipe	Nuku_Hiva	0.05878	0.001773	33.155	33.155	207579
Vietnamese	Japanese	Nuku_Hiva	0.058867	0.001159	50.779	50.779	221748
Santhal	Aboriginal_Australian	Nuku_Hiva	0.058955	0.001539	38.317	38.317	212070
Mendriq	Burmese	Nuku_Hiva	0.05896	0.001202	49.054	49.054	223642
Jehai	Burmese	Nuku_Hiva	0.059054	0.001222	48.31	48.31	223265
Yami	Ami	Nuku_Hiva	0.059067	0.001167	50.609	50.609	216270
Kosipe	Jarawa	Nuku_Hiva	0.059087	0.001732	34.105	34.105	208129
Cambodians	Burmese	Nuku_Hiva	0.059138	0.001158	51.059	51.059	224123
Lao	Kintaq	Nuku_Hiva	0.059144	0.001175	50.321	50.321	222257
Naxi	Dai	Nuku_Hiva	0.059165	0.001158	51.074	51.074	215833
Paniya	Agta	Nuku_Hiva	0.059245	0.001468	40.344	40.344	211057
Malay	MahMeri	Nuku_Hiva	0.059255	0.001146	51.694	51.694	222436
Jehai	French	Nuku_Hiva	0.059299	0.001412	41.987	41.987	223602
Onge	Agta	Nuku_Hiva	0.059312	0.001532	38.721	38.721	207951
Jarawa	Agta	Nuku_Hiva	0.059317	0.001493	39.741	39.741	208616
Paniya	Papuans	Nuku_Hiva	0.059321	0.001691	35.076	35.076	215552
Temuan	Malay	Nuku_Hiva	0.059376	0.001129	52.571	52.571	222974
Onge	Koinambe	Nuku_Hiva	0.05954	0.001814	32.815	32.815	209595
Cambodians	Bateq	Nuku_Hiva	0.059544	0.001257	47.373	47.373	217564
Onge	Papuans	Nuku_Hiva	0.059573	0.001781	33.458	33.458	211008
Dai	Cambodians	Nuku_Hiva	0.059594	0.001119	53.279	53.279	218398
Vietnamese	Cambodians	Nuku_Hiva	0.059602	0.001149	51.866	51.866	221616
Seletar	Lao	Nuku_Hiva	0.059629	0.001142	52.221	52.221	221839
Vietnamese	Naxi	Nuku_Hiva	0.059731	0.001173	50.924	50.924	218275
Paniya	PNG_Highlander	Nuku_Hiva	0.059769	0.001711	34.937	34.937	213522
CheWong	Burmese	Nuku_Hiva	0.059799	0.001195	50.034	50.034	219807
PNG_Highlander	Onge	Nuku_Hiva	0.059878	0.001795	33.367	33.367	209650
Jarawa	Papuans	Nuku_Hiva	0.059943	0.001733	34.598	34.598	211873
Kintaq	Cambodians	Nuku_Hiva	0.060019	0.001193	50.306	50.306	219085
Seletar	Cambodians	Nuku_Hiva	0.060041	0.001164	51.588	51.588	218784
Hezhen	Burmese	Nuku_Hiva	0.060067	0.001187	50.622	50.622	221738
Yorubas	Agta	Nuku_Hiva	0.060232	0.00161	37.403	37.403	211363
PNG_Highlander	Jarawa	Nuku_Hiva	0.060245	0.001735	34.732	34.732	210365
Lao	Jehai	Nuku_Hiva	0.06025	0.001208	49.87	49.87	222877
Paniya	Koinambe	Nuku_Hiva	0.060257	0.001738	34.665	34.665	213390
Kintaq	French	Nuku_Hiva	0.060299	0.001404	42.962	42.962	223050
Koinambe	Jarawa	Nuku_Hiva	0.060425	0.001764	34.26	34.26	210301
French	Aboriginal_Australian	Nuku_Hiva	0.060451	0.001705	35.46	35.46	213554
Kosipe	Yorubas	Nuku_Hiva	0.060686	0.00183	33.164	33.164	210838
Mendriq	Lao	Nuku_Hiva	0.060711	0.001185	51.233	51.233	223194
Mendriq	Yorubas	Nuku_Hiva	0.06074	0.001415	42.935	42.935	222462
Malay	CheWong	Nuku_Hiva	0.060747	0.001162	52.288	52.288	218823
Jehai	Cambodians	Nuku_Hiva	0.060826	0.00123	49.467	49.467	219582
Paniya	Burmese	Nuku_Hiva	0.060879	0.001314	46.315	46.315	227640
She	Dai	Nuku_Hiva	0.060902	0.001174	51.877	51.877	216873
Vietnamese	Lao	Nuku_Hiva	0.060924	0.001125	54.15	54.15	225559
Lao	Jakun	Nuku_Hiva	0.060963	0.00114	53.5	53.5	221918
Vietnamese	She	Nuku_Hiva	0.061029	0.001167	52.31	52.31	219364
Paniya	CheWong	Nuku_Hiva	0.061053	0.001452	42.044	42.044	217919
Santhal	Burmese	Nuku_Hiva	0.061055	0.001261	48.433	48.433	227353
Jakun	Cambodians	Nuku_Hiva	0.061083	0.001174	52.045	52.045	218839
Seletar	Bateq	Nuku_Hiva	0.061308	0.001317	46.543	46.543	216437
Mendriq	Cambodians	Nuku_Hiva	0.061361	0.001203	51.018	51.018	219856
Vietnamese	Dai	Nuku_Hiva	0.06169	0.001132	54.484	54.484	219995
Seletar	Kintaq	Nuku_Hiva	0.061743	0.001223	50.47	50.47	217824
Lao	Dai	Nuku_Hiva	0.061804	0.001115	55.424	55.424	221280
Seletar	Jakun	Nuku_Hiva	0.061861	0.001163	53.212	53.212	217628
French	Bateq	Nuku_Hiva	0.061943	0.001482	41.787	41.787	221051
Jarawa	CheWong	Nuku_Hiva	0.061949	0.001429	43.348	43.348	213934
Temuan	Seletar	Nuku_Hiva	0.062119	0.001187	52.339	52.339	219172
Seletar	MahMeri	Nuku_Hiva	0.062139	0.001203	51.632	51.632	218746
Naxi	Burmese	Nuku_Hiva	0.062164	0.001199	51.834	51.834	219658
Onge	CheWong	Nuku_Hiva	0.06218	0.001458	42.636	42.636	212836
Santhal	CheWong	Nuku_Hiva	0.062195	0.001351	46.038	46.038	217984
Seletar	Mendriq	Nuku_Hiva	0.062215	0.001261	49.325	49.325	218469
She	Hezhen	Nuku_Hiva	0.062307	0.001234	50.485	50.485	216896
MahMeri	Lao	Nuku_Hiva	0.062339	0.00116	53.756	53.756	223474
Seletar	Jehai	Nuku_Hiva	0.06238	0.001283	48.609	48.609	218250
Yorubas	Papuans	Nuku_Hiva	0.062527	0.001852	33.761	33.761	216235
MahMeri	Cambodians	Nuku_Hiva	0.062634	0.001194	52.479	52.479	220144
Temuan	Lao	Nuku_Hiva	0.062687	0.001151	54.483	54.483	224203
She	Japanese	Nuku_Hiva	0.062702	0.001212	51.717	51.717	218453
Temuan	Cambodians	Nuku_Hiva	0.062728	0.001179	53.188	53.188	220613
PNG_Highlander	Yorubas	Nuku_Hiva	0.06276	0.001909	32.878	32.878	214127
Jehai	Yorubas	Nuku_Hiva	0.062909	0.001487	42.313	42.313	222039
Koinambe	Yorubas	Nuku_Hiva	0.063011	0.001913	32.947	32.947	213971
Seletar	CheWong	Nuku_Hiva	0.063174	0.001234	51.175	51.175	215847
Lao	Cambodians	Nuku_Hiva	0.063203	0.001152	54.861	54.861	223828
Naxi	She	Nuku_Hiva	0.063402	0.001237	51.238	51.238	215680
Lao	CheWong	Nuku_Hiva	0.063563	0.001176	54.059	54.059	219631
Cambodians	CheWong	Nuku_Hiva	0.063654	0.00121	52.62	52.62	216984
Kintaq	Yorubas	Nuku_Hiva	0.063719	0.001454	43.835	43.835	221552
Jarawa	Aboriginal_Australian	Nuku_Hiva	0.063937	0.001688	37.872	37.872	209417
Onge	Aboriginal_Australian	Nuku_Hiva	0.064209	0.00174	36.91	36.91	208741
Naxi	Japanese	Nuku_Hiva	0.064684	0.001218	53.123	53.123	217471
MahMeri	Bateq	Nuku_Hiva	0.064908	0.001329	48.824	48.824	217698
Santhal	Mendriq	Nuku_Hiva	0.064936	0.001325	49.004	49.004	221406
Paniya	Mendriq	Nuku_Hiva	0.065037	0.001383	47.041	47.041	221458
Temuan	Bateq	Nuku_Hiva	0.065051	0.001294	50.26	50.26	218253
Paniya	Aboriginal_Australian	Nuku_Hiva	0.065067	0.001635	39.797	39.797	212185
MahMeri	Kintaq	Nuku_Hiva	0.065382	0.001262	51.81	51.81	219276
Temuan	Kintaq	Nuku_Hiva	0.0655	0.001231	53.202	53.202	219831
Yorubas	Bateq	Nuku_Hiva	0.065543	0.001569	41.769	41.769	219690
Naxi	Hezhen	Nuku_Hiva	0.065918	0.00123	53.608	53.608	216125
MahMeri	Jakun	Nuku_Hiva	0.066201	0.001217	54.379	54.379	219055
Santhal	Jehai	Nuku_Hiva	0.06625	0.001375	48.176	48.176	221049
Santhal	Kintaq	Nuku_Hiva	0.066267	0.001341	49.434	49.434	220619
Temuan	Jakun	Nuku_Hiva	0.066372	0.00122	54.386	54.386	219620
Mendriq	Jarawa	Nuku_Hiva	0.066375	0.001393	47.646	47.646	216245
MahMeri	Jehai	Nuku_Hiva	0.066482	0.001311	50.72	50.72	219839
Paniya	Jehai	Nuku_Hiva	0.066525	0.001438	46.249	46.249	221052
Onge	Mendriq	Nuku_Hiva	0.066566	0.001425	46.726	46.726	214938
Temuan	Jehai	Nuku_Hiva	0.066635	0.00127	52.474	52.474	220411
Mendriq	MahMeri	Nuku_Hiva	0.066682	0.001261	52.878	52.878	220038
Temuan	Mendriq	Nuku_Hiva	0.06686	0.001233	54.214	54.214	220711
Paniya	Kintaq	Nuku_Hiva	0.066969	0.001409	47.546	47.546	220569
Hezhen	Japanese	Nuku_Hiva	0.067115	0.00122	55.016	55.016	219081
Kintaq	Jakun	Nuku_Hiva	0.067171	0.001266	53.053	53.053	218378
Santhal	Bateq	Nuku_Hiva	0.067675	0.001389	48.733	48.733	218853
Jakun	Bateq	Nuku_Hiva	0.067706	0.001323	51.177	51.177	216951
Mendriq	Jakun	Nuku_Hiva	0.068207	0.001263	53.993	53.993	219002
Yorubas	Aboriginal_Australian	Nuku_Hiva	0.068269	0.001836	37.176	37.176	212704
Jakun	Jehai	Nuku_Hiva	0.068641	0.001296	52.96	52.96	218857
Paniya	Bateq	Nuku_Hiva	0.068861	0.001492	46.152	46.152	218873
Jarawa	Jehai	Nuku_Hiva	0.069316	0.001465	47.327	47.327	216016
Temuan	CheWong	Nuku_Hiva	0.069398	0.001236	56.15	56.15	217728
Kintaq	Jarawa	Nuku_Hiva	0.069582	0.001417	49.104	49.104	215697
Onge	Jehai	Nuku_Hiva	0.06959	0.001483	46.914	46.914	214758
MahMeri	CheWong	Nuku_Hiva	0.069793	0.00128	54.516	54.516	217291
Onge	Kintaq	Nuku_Hiva	0.069797	0.001448	48.216	48.216	214464
Jakun	CheWong	Nuku_Hiva	0.070052	0.001254	55.864	55.864	216456
Jarawa	Bateq	Nuku_Hiva	0.071464	0.001484	48.14	48.14	214550
Agta	Aeta	Nuku_Hiva	0.071852	0.001494	48.082	48.082	210973
Jarawa	French	Nuku_Hiva	0.07193	0.001596	45.063	45.063	220098
Onge	French	Nuku_Hiva	0.071972	0.001648	43.681	43.681	218388
Onge	Bateq	Nuku_Hiva	0.072012	0.00152	47.366	47.366	213447
Temuan	MahMeri	Nuku_Hiva	0.073503	0.001231	59.694	59.694	221180
Santhal	Onge	Nuku_Hiva	0.075973	0.001472	51.609	51.609	216571
Santhal	Jarawa	Nuku_Hiva	0.076122	0.001445	52.671	52.671	218038
Jarawa	Yorubas	Nuku_Hiva	0.077694	0.001672	46.478	46.478	218923
Onge	Yorubas	Nuku_Hiva	0.078134	0.001726	45.259	45.259	217296
Santhal	Yorubas	Nuku_Hiva	0.080076	0.001565	51.18	51.18	226896
Mendriq	CheWong	Nuku_Hiva	0.08051	0.001412	57.015	57.015	217787
Paniya	Jarawa	Nuku_Hiva	0.081576	0.001554	52.507	52.507	218161
Paniya	Onge	Nuku_Hiva	0.081714	0.001568	52.111	52.111	216663
Kintaq	CheWong	Nuku_Hiva	0.081915	0.001455	56.305	56.305	217219
Santhal	French	Nuku_Hiva	0.082331	0.001548	53.174	53.174	228985
CheWong	Bateq	Nuku_Hiva	0.08259	0.001551	53.257	53.257	216100
Jehai	CheWong	Nuku_Hiva	0.082931	0.001491	55.614	55.614	217743
Paniya	Yorubas	Nuku_Hiva	0.08733	0.001694	51.54	51.54	227686
Paniya	French	Nuku_Hiva	0.08973	0.001647	54.47	54.47	229904
Santhal	Paniya	Nuku_Hiva	0.09321	0.001562	59.692	59.692	225819
Mendriq	Kintaq	Nuku_Hiva	0.095177	0.001512	62.965	62.965	220660
Mendriq	Jehai	Nuku_Hiva	0.098648	0.001559	63.27	63.27	221404
Mendriq	Bateq	Nuku_Hiva	0.10275	0.001626	63.173	63.173	219332
Melanesians	Aboriginal_Australian	Nuku_Hiva	0.104721	0.001986	52.742	52.742	209777
Kintaq	Bateq	Nuku_Hiva	0.104823	0.001674	62.604	62.604	218618
Yorubas	French	Nuku_Hiva	0.106984	0.001838	58.199	58.199	233076
Kintaq	Jehai	Nuku_Hiva	0.107362	0.001611	66.663	66.663	221088
Jehai	Bateq	Nuku_Hiva	0.107501	0.001725	62.315	62.315	219252
Kosipe	Melanesians	Nuku_Hiva	0.109404	0.002172	50.365	50.365	209113
Melanesians	Papuans	Nuku_Hiva	0.112133	0.002136	52.495	52.495	212374
Koinambe	Melanesians	Nuku_Hiva	0.113459	0.002183	51.98	51.98	211115
PNG_Highlander	Melanesians	Nuku_Hiva	0.113665	0.002154	52.768	52.768	211213
Kosipe	Aboriginal_Australian	Nuku_Hiva	0.127101	0.002328	54.608	54.608	208197
Papuans	Aboriginal_Australian	Nuku_Hiva	0.128097	0.002263	56.612	56.612	211120
Koinambe	Aboriginal_Australian	Nuku_Hiva	0.129949	0.002314	56.161	56.161	209967
PNG_Highlander	Aboriginal_Australian	Nuku_Hiva	0.130648	0.002309	56.575	56.575	210204
Kosipe	Papuans	Nuku_Hiva	0.169316	0.002536	66.764	66.764	211065
Kosipe	Koinambe	Nuku_Hiva	0.171532	0.002581	66.468	66.468	210244
PNG_Highlander	Kosipe	Nuku_Hiva	0.17242	0.002571	67.06	67.06	210445
Koinambe	Papuans	Nuku_Hiva	0.178223	0.002579	69.102	69.102	214128
PNG_Highlander	Papuans	Nuku_Hiva	0.179118	0.002542	70.467	70.467	214411
PNG_Highlander	Koinambe	Nuku_Hiva	0.18047	0.002588	69.742	69.742	213050
Onge	Jarawa	Nuku_Hiva	0.188293	0.002064	91.236	91.236	218737
Tahuata	Hezhen	Nuku_Hiva	-0.002091	0.000743	-2.815	2.815	208240
Polynesian	Hezhen	Nuku_Hiva	0.001824	0.000651	2.803	2.803	217606
Hiva_Oa	Japanese	Nuku_Hiva	-0.001876	0.00069	-2.72	2.72	210936
Santhal	Polynesian	Nuku_Hiva	0.001839	0.000687	2.676	2.676	221656
Tahuata	Japanese	Nuku_Hiva	-0.00197	0.000742	-2.654	2.654	208853
Hiva_Oa	Hezhen	Nuku_Hiva	-0.001754	0.000696	-2.519	2.519	210313
Tahuata	Dai	Nuku_Hiva	-0.00175	0.000716	-2.446	2.446	208158
Tahuata	She	Nuku_Hiva	-0.001792	0.000742	-2.415	2.415	207848
Hiva_Oa	Dai	Nuku_Hiva	-0.001534	0.000674	-2.277	2.277	210093
Polynesian	Jarawa	Nuku_Hiva	0.001593	0.00071	2.244	2.244	215696
Hiva_Oa	She	Nuku_Hiva	-0.001537	0.00069	-2.227	2.227	209779
Tahuata	Lao	Nuku_Hiva	-0.001604	0.000731	-2.193	2.193	210460
Hiva_Oa	Melanesians	Nuku_Hiva	0.001723	0.000801	2.151	2.151	207985
Hiva_Oa	Naxi	Nuku_Hiva	-0.00153	0.000713	-2.144	2.144	209337
Polynesian	Onge	Nuku_Hiva	0.001531	0.000723	2.117	2.117	214426
Lao	Hiva_Oa	Nuku_Hiva	-0.001399	0.000666	-2.102	2.102	213115
Yami	Hiva_Oa	Nuku_Hiva	-0.001433	0.000685	-2.093	2.093	208382
Vietnamese	Hiva_Oa	Nuku_Hiva	-0.001411	0.000674	-2.092	2.092	211808
Yami	Tahuata	Nuku_Hiva	-0.001576	0.000757	-2.081	2.081	206787
Polynesian	Yorubas	Nuku_Hiva	0.001515	0.000745	2.033	2.033	223359
Hiva_Oa	Cambodians	Nuku_Hiva	-0.001374	0.000685	-2.007	2.007	211261
Zambales	Tahuata	Nuku_Hiva	-0.00146	0.000728	-2.004	2.004	206878
Vietnamese	Tahuata	Nuku_Hiva	-0.00146	0.000729	-2.003	2.003	209484
Tahuata	Cambodians	Nuku_Hiva	-0.001418	0.000747	-1.898	1.898	209047
Cambodians	Tahuata	Nuku_Hiva	-0.001418	0.000747	-1.898	1.898	209047
Koinambe	Hiva_Oa	Nuku_Hiva	0.001727	0.000915	1.886	1.886	207511
Tahuata	Tagalog	Nuku_Hiva	-0.001363	0.000727	-1.875	1.875	208410
Tahuata	Naxi	Nuku_Hiva	-0.001416	0.00076	-1.864	1.864	207500
Tahuata	Ilocano	Nuku_Hiva	-0.001495	0.000814	-1.837	1.837	203453
Tahuata	Ami	Nuku_Hiva	-0.001311	0.000715	-1.833	1.833	209050
PNG_Highlander	Hiva_Oa	Nuku_Hiva	0.00161	0.000909	1.77	1.77	207568
Tahuata	Hiva_Oa	Nuku_Hiva	0.001011	0.000598	1.69	1.69	206918
Tahuata	Tagbanua	Nuku_Hiva	-0.001233	0.000733	-1.683	1.683	208465
Tahuata	Bajo	Nuku_Hiva	-0.001145	0.000706	-1.622	1.622	210482
Tahuata	Jarawa	Nuku_Hiva	-0.001287	0.000834	-1.543	1.543	207370
Tahuata	Burmese	Nuku_Hiva	-0.001102	0.000732	-1.506	1.506	210898
Tahuata	Aeta	Nuku_Hiva	-0.001149	0.000763	-1.505	1.505	208589
Hiva_Oa	Papuans	Nuku_Hiva	0.001325	0.000891	1.487	1.487	208453
Tahuata	Igorot	Nuku_Hiva	-0.001116	0.000754	-1.48	1.48	207850
Tahuata	Pangasinense	Nuku_Hiva	-0.001384	0.000936	-1.478	1.478	201659
Hiva_Oa	French	Nuku_Hiva	0.001431	0.000976	1.466	1.466	214530
Tahuata	Batak	Nuku_Hiva	-0.001066	0.000728	-1.464	1.464	209066
Tahuata	Malay	Nuku_Hiva	-0.001077	0.000744	-1.447	1.447	210121
Tahuata	MahMeri	Nuku_Hiva	-0.001101	0.00077	-1.431	1.431	208954
Tahuata	Dusun	Nuku_Hiva	-0.001031	0.000729	-1.415	1.415	209283
Tahuata	Murut	Nuku_Hiva	-0.00107	0.000757	-1.414	1.414	208696
Kosipe	Hiva_Oa	Nuku_Hiva	0.001239	0.000904	1.37	1.37	206012
Hiva_Oa	Ami	Nuku_Hiva	-0.000859	0.000655	-1.312	1.312	211261
Hiva_Oa	Burmese	Nuku_Hiva	-0.000892	0.000686	-1.302	1.302	213635
Tahuata	Jakun	Nuku_Hiva	-0.001004	0.000774	-1.297	1.297	208390
Malay	Hiva_Oa	Nuku_Hiva	-0.000852	0.000673	-1.266	1.266	212669
Tahuata	Seletar	Nuku_Hiva	-0.000965	0.00078	-1.237	1.237	208414
Tahuata	Agta	Nuku_Hiva	-0.001014	0.000826	-1.227	1.227	204925
Hiva_Oa	Aboriginal_Australian	Nuku_Hiva	0.001092	0.00089	1.226	1.226	206809
Zambales	Hiva_Oa	Nuku_Hiva	-0.000812	0.000664	-1.223	1.223	208573
Tahuata	Aboriginal_Australian	Nuku_Hiva	-0.001092	0.000927	-1.178	1.178	205341
Seletar	Hiva_Oa	Nuku_Hiva	-0.000823	0.000718	-1.145	1.145	210380
Tahuata	Kayah_Lebbo	Nuku_Hiva	-0.000879	0.000769	-1.143	1.143	208153
Tahuata	Polynesian	Nuku_Hiva	0.000628	0.000553	1.135	1.135	209719
Tahuata	Temuan	Nuku_Hiva	-0.000838	0.000752	-1.115	1.115	209159
Tagalog	Hiva_Oa	Nuku_Hiva	-0.000731	0.000666	-1.098	1.098	210440
Tahuata	French	Nuku_Hiva	0.001065	0.000974	1.093	1.093	211494
Temuan	Hiva_Oa	Nuku_Hiva	-0.000727	0.000687	-1.059	1.059	211381
Tahuata	Yorubas	Nuku_Hiva	-0.000938	0.000893	-1.05	1.05	210528
Polynesian	French	Nuku_Hiva	0.000806	0.000767	1.05	1.05	225368
Tahuata	Papuans	Nuku_Hiva	-0.000986	0.000976	-1.01	1.01	206843
Visayan	Tahuata	Nuku_Hiva	-0.00075	0.000797	-0.941	0.941	205692
Tahuata	Kintaq	Nuku_Hiva	-0.000721	0.000771	-0.935	0.935	208429
Ilocano	Hiva_Oa	Nuku_Hiva	-0.000687	0.000746	-0.922	0.922	204396
Onge	Hiva_Oa	Nuku_Hiva	-0.000746	0.000812	-0.919	0.919	208408
Tahuata	Kosipe	Nuku_Hiva	-0.0009	0.000985	-0.914	0.914	204821
Kintaq	Hiva_Oa	Nuku_Hiva	-0.000657	0.000726	-0.905	0.905	210608
Igorot	Hiva_Oa	Nuku_Hiva	-0.000605	0.000675	-0.896	0.896	209707
Hiva_Oa	Dusun	Nuku_Hiva	-0.000569	0.000659	-0.864	0.864	211452
Jehai	Hiva_Oa	Nuku_Hiva	-0.000633	0.000736	-0.86	0.86	210787
Murut	Hiva_Oa	Nuku_Hiva	-0.000571	0.000671	-0.85	0.85	210775
MahMeri	Hiva_Oa	Nuku_Hiva	-0.000561	0.000693	-0.81	0.81	211184
Tahuata	Mendriq	Nuku_Hiva	-0.00058	0.000772	-0.75	0.75	208823
Tahuata	CheWong	Nuku_Hiva	-0.000609	0.000818	-0.745	0.745	207570
Pangasinense	Hiva_Oa	Nuku_Hiva	-0.000634	0.00087	-0.729	0.729	202069
Jarawa	Hiva_Oa	Nuku_Hiva	-0.000558	0.000804	-0.694	0.694	209097
Tahuata	PNG_Highlander	Nuku_Hiva	-0.000662	0.000998	-0.663	0.663	206046
Jakun	Hiva_Oa	Nuku_Hiva	-0.000457	0.00069	-0.662	0.662	210483
Tahuata	Bateq	Nuku_Hiva	-0.000526	0.000802	-0.656	0.656	207814
Tahuata	Jehai	Nuku_Hiva	-0.000509	0.000793	-0.641	0.641	208612
Tahuata	Casigurans	Nuku_Hiva	-0.000465	0.000729	-0.639	0.639	206807
Tahuata	Koinambe	Nuku_Hiva	-0.00063	0.001016	-0.62	0.62	205980
Mendriq	Hiva_Oa	Nuku_Hiva	-0.000429	0.000718	-0.597	0.597	211003
Kayah_Lebbo	Hiva_Oa	Nuku_Hiva	-0.000391	0.00066	-0.593	0.593	210126
Hiva_Oa	CheWong	Nuku_Hiva	-0.000422	0.000731	-0.577	0.577	209364
Paniya	Hiva_Oa	Nuku_Hiva	0.000447	0.000804	0.556	0.556	212624
Hiva_Oa	Aeta	Nuku_Hiva	-0.000384	0.000694	-0.553	0.553	210706
Visayan	Hiva_Oa	Nuku_Hiva	-0.000369	0.000701	-0.527	0.527	207154
Tahuata	Santhal	Nuku_Hiva	-0.000354	0.000806	-0.44	0.44	210038
Hiva_Oa	Bajo	Nuku_Hiva	-0.000261	0.000628	-0.415	0.415	213046
Hiva_Oa	Bateq	Nuku_Hiva	-0.000293	0.000757	-0.387	0.387	209762
Tahuata	Paniya	Nuku_Hiva	-0.000318	0.000836	-0.38	0.38	210057
Hiva_Oa	Tagbanua	Nuku_Hiva	-0.00023	0.000666	-0.345	0.345	210515
Tahuata	Melanesians	Nuku_Hiva	-0.000222	0.000887	-0.25	0.25	206438
Hiva_Oa	Casigurans	Nuku_Hiva	-0.000153	0.00066	-0.232	0.232	208466
Santhal	Hiva_Oa	Nuku_Hiva	0.000113	0.000767	0.147	0.147	212571
Hiva_Oa	Yorubas	Nuku_Hiva	6.9e-05	0.000895	0.077	0.077	213284
Hiva_Oa	Batak	Nuku_Hiva	-4.4e-05	0.00068	-0.064	0.064	211317
Hiva_Oa	Agta	Nuku_Hiva	2e-06	0.000752	0.003	0.003	206079
