# Supplementary material for: Genetic characterization of populations in the Marquesas Archipelago in the context of the Austronesian expansion
Source: Sci Rep. 2022 Mar 29;12:5312. doi: 10.1038/s41598-022-08910-w (PMC8964752; doi:10.1038/s41598-022-08910-w)
Supplement: Supplementary file 16 — Supplementary Table 6. [file 41598_2022_8910_MOESM16_ESM.xlsx]

## Sheet: AdmF3 Hiva Oa
Supplementary Table 6. Hiva Oa F3 admixture analysis.
Admixture f3 for Hiva Oa
Source 1	Source 2	Target	f_3	std. Err	Z	SNPs
Tahuata	Polynesian	Hiva_Oa	0.002638	0.000536	4.918	208612
Polynesian	Nuku_Hiva	Hiva_Oa	0.003025	0.000514	5.889	211854
Tahuata	Batak	Hiva_Oa	0.003361	0.000715	4.702	207940
Tahuata	Agta	Hiva_Oa	0.003367	0.000813	4.14	203559
Tahuata	Yorubas	Hiva_Oa	0.003376	0.000929	3.635	209394
Tahuata	Tagbanua	Hiva_Oa	0.00338	0.000748	4.521	207372
Tahuata	Bajo	Hiva_Oa	0.0035	0.000688	5.085	209404
Tahuata	Onge	Hiva_Oa	0.00351	0.000881	3.986	205528
Tahuata	Ilocano	Hiva_Oa	0.003578	0.000807	4.436	202018
Tahuata	Aeta	Hiva_Oa	0.003621	0.000746	4.852	207461
Tahuata	Paniya	Hiva_Oa	0.003621	0.000862	4.203	208938
Tahuata	Pangasinense	Hiva_Oa	0.003635	0.000996	3.649	200135
Tahuata	Jarawa	Hiva_Oa	0.003657	0.000856	4.273	206188
Nuku_Hiva	Koinambe	Hiva_Oa	0.00367	0.000997	3.68	206575
Nuku_Hiva	Melanesians	Hiva_Oa	0.003674	0.000854	4.3	207435
Zambales	Tahuata	Hiva_Oa	0.00374	0.000752	4.972	205750
Tahuata	Tagalog	Hiva_Oa	0.003755	0.000718	5.231	207362
PNG_Highlander	Nuku_Hiva	Hiva_Oa	0.003788	0.000964	3.928	206717
Tahuata	Jakun	Hiva_Oa	0.003841	0.000747	5.14	207252
Tahuata	MahMeri	Hiva_Oa	0.003848	0.000756	5.092	207814
Tahuata	Igorot	Hiva_Oa	0.003878	0.000732	5.298	206747
Tahuata	Murut	Hiva_Oa	0.00389	0.00073	5.327	207561
Tahuata	Kayah_Lebbo	Hiva_Oa	0.003901	0.000755	5.169	207032
Tahuata	Santhal	Hiva_Oa	0.003921	0.000815	4.81	208924
Tahuata	Dusun	Hiva_Oa	0.003927	0.000738	5.32	208228
Tahuata	Ami	Hiva_Oa	0.003937	0.000735	5.357	207972
Nuku_Hiva	French	Hiva_Oa	0.003968	0.001028	3.861	214366
Visayan	Tahuata	Hiva_Oa	0.004009	0.000752	5.33	204414
Tahuata	French	Hiva_Oa	0.004024	0.00104	3.869	210377
Tahuata	Hezhen	Hiva_Oa	0.004053	0.000766	5.292	207219
Nuku_Hiva	Papuans	Hiva_Oa	0.004076	0.000959	4.25	207925
Tahuata	Casigurans	Hiva_Oa	0.004078	0.00074	5.513	205720
Tahuata	She	Hiva_Oa	0.004136	0.00075	5.518	206789
Tahuata	Bateq	Hiva_Oa	0.004158	0.000802	5.182	206672
Nuku_Hiva	Kosipe	Hiva_Oa	0.004163	0.000968	4.301	204986
Tahuata	Malay	Hiva_Oa	0.004166	0.000725	5.744	209032
Tahuata	Dai	Hiva_Oa	0.004175	0.000739	5.653	207061
Tahuata	Burmese	Hiva_Oa	0.004181	0.000741	5.643	209853
Tahuata	Lao	Hiva_Oa	0.004187	0.000734	5.7	209407
Tahuata	CheWong	Hiva_Oa	0.004204	0.000808	5.205	206487
Tahuata	Mendriq	Hiva_Oa	0.004241	0.000776	5.467	207740
Tahuata	Seletar	Hiva_Oa	0.004249	0.000799	5.317	207282
Yami	Tahuata	Hiva_Oa	0.00425	0.000762	5.576	205654
Tahuata	Temuan	Hiva_Oa	0.004281	0.000754	5.675	208032
Tahuata	Japanese	Hiva_Oa	0.004298	0.000761	5.648	207830
Nuku_Hiva	Aboriginal_Australian	Hiva_Oa	0.004311	0.000956	4.508	206002
Tahuata	Kintaq	Hiva_Oa	0.004328	0.000796	5.437	207255
Vietnamese	Tahuata	Hiva_Oa	0.004344	0.000728	5.963	208470
Tahuata	Cambodians	Hiva_Oa	0.004349	0.000768	5.666	207991
Tahuata	Nuku_Hiva	Hiva_Oa	0.004394	0.000603	7.284	205839
Polynesian	Yorubas	Hiva_Oa	0.004483	0.000772	5.807	223062
Tahuata	Naxi	Hiva_Oa	0.004508	0.000761	5.92	206413
Tahuata	Jehai	Hiva_Oa	0.004518	0.000805	5.611	207556
Santhal	Polynesian	Hiva_Oa	0.004766	0.000696	6.849	221348
Polynesian	Paniya	Hiva_Oa	0.004814	0.000722	6.668	221386
Paniya	Nuku_Hiva	Hiva_Oa	0.004961	0.000846	5.868	212343
Polynesian	Koinambe	Hiva_Oa	0.005094	0.000841	6.057	211368
Polynesian	Jarawa	Hiva_Oa	0.005196	0.000721	7.207	215188
Polynesian	Aboriginal_Australian	Hiva_Oa	0.005228	0.000807	6.477	210204
Santhal	Nuku_Hiva	Hiva_Oa	0.005299	0.000819	6.47	212463
Polynesian	Onge	Hiva_Oa	0.005322	0.000738	7.21	213808
Nuku_Hiva	Yorubas	Hiva_Oa	0.005342	0.000938	5.696	213221
Polynesian	Melanesians	Hiva_Oa	0.005369	0.000742	7.234	212497
Polynesian	Kosipe	Hiva_Oa	0.005393	0.000819	6.587	208690
Nuku_Hiva	Agta	Hiva_Oa	0.005411	0.00083	6.522	205309
Nuku_Hiva	Batak	Hiva_Oa	0.005458	0.000708	7.713	211140
Polynesian	PNG_Highlander	Hiva_Oa	0.005475	0.000827	6.617	211546
Polynesian	Agta	Hiva_Oa	0.005492	0.000689	7.968	209200
Polynesian	Papuans	Hiva_Oa	0.005543	0.000825	6.722	213529
Nuku_Hiva	Casigurans	Hiva_Oa	0.005568	0.000721	7.724	208167
Nuku_Hiva	Tagbanua	Hiva_Oa	0.005646	0.000719	7.848	210373
Nuku_Hiva	Bajo	Hiva_Oa	0.005677	0.00068	8.342	213157
Nuku_Hiva	Bateq	Hiva_Oa	0.005709	0.000786	7.26	209462
Polynesian	Bateq	Hiva_Oa	0.005748	0.00068	8.457	216242
Visayan	Nuku_Hiva	Hiva_Oa	0.005787	0.00073	7.932	206481
Nuku_Hiva	Aeta	Hiva_Oa	0.005801	0.000744	7.792	210561
Nuku_Hiva	Kayah_Lebbo	Hiva_Oa	0.005808	0.000733	7.926	210059
Nuku_Hiva	CheWong	Hiva_Oa	0.00584	0.000767	7.617	209200
Nuku_Hiva	Mendriq	Hiva_Oa	0.005846	0.000759	7.699	210961
Polynesian	Jakun	Hiva_Oa	0.005867	0.000619	9.484	217611
Nuku_Hiva	Jakun	Hiva_Oa	0.005875	0.000751	7.822	210389
Polynesian	Batak	Hiva_Oa	0.005966	0.000602	9.906	218919
Nuku_Hiva	Jarawa	Hiva_Oa	0.005977	0.000844	7.078	208832
Nuku_Hiva	MahMeri	Hiva_Oa	0.00598	0.000755	7.916	211010
Nuku_Hiva	Dusun	Hiva_Oa	0.005988	0.000706	8.487	211598
Nuku_Hiva	Murut	Hiva_Oa	0.00599	0.00071	8.433	210678
Polynesian	Kintaq	Hiva_Oa	0.005998	0.000664	9.029	217810
Polynesian	Aeta	Hiva_Oa	0.005999	0.000638	9.403	217906
Nuku_Hiva	Igorot	Hiva_Oa	0.006024	0.000716	8.414	209501
Nuku_Hiva	Jehai	Hiva_Oa	0.006052	0.00079	7.656	210783
Nuku_Hiva	Pangasinense	Hiva_Oa	0.006052	0.000897	6.745	200921
Nuku_Hiva	Kintaq	Hiva_Oa	0.006076	0.000778	7.807	210438
Polynesian	Burmese	Hiva_Oa	0.006095	0.000625	9.758	223690
Nuku_Hiva	Ilocano	Hiva_Oa	0.006108	0.000801	7.621	203268
Polynesian	Mendriq	Hiva_Oa	0.006143	0.00065	9.456	218645
Temuan	Nuku_Hiva	Hiva_Oa	0.006148	0.000737	8.343	211368
Nuku_Hiva	Tagalog	Hiva_Oa	0.006151	0.000718	8.571	210315
Onge	Nuku_Hiva	Hiva_Oa	0.006166	0.000878	7.023	208001
Zambales	Nuku_Hiva	Hiva_Oa	0.006234	0.000717	8.692	208259
Polynesian	Jehai	Hiva_Oa	0.006235	0.00067	9.31	218365
Seletar	Nuku_Hiva	Hiva_Oa	0.006244	0.000795	7.852	210317
Polynesian	MahMeri	Hiva_Oa	0.006251	0.00065	9.611	218733
Nuku_Hiva	Malay	Hiva_Oa	0.006273	0.000726	8.647	212652
Nuku_Hiva	Ami	Hiva_Oa	0.006281	0.000709	8.863	211275
Nuku_Hiva	Burmese	Hiva_Oa	0.006314	0.000749	8.426	213758
Polynesian	Tagbanua	Hiva_Oa	0.006338	0.00061	10.384	217566
Polynesian	CheWong	Hiva_Oa	0.006373	0.000652	9.779	215647
Polynesian	Bajo	Hiva_Oa	0.006375	0.000593	10.744	222660
Temuan	Polynesian	Hiva_Oa	0.006392	0.000618	10.343	219361
Polynesian	Seletar	Hiva_Oa	0.006415	0.000652	9.833	217574
Polynesian	Kayah_Lebbo	Hiva_Oa	0.006416	0.000638	10.058	216912
Polynesian	Malay	Hiva_Oa	0.006445	0.000607	10.625	221738
Polynesian	Murut	Hiva_Oa	0.0065	0.000606	10.72	218089
Polynesian	Tagalog	Hiva_Oa	0.006507	0.000611	10.655	217463
Polynesian	Casigurans	Hiva_Oa	0.006552	0.000626	10.467	213835
Polynesian	Naxi	Hiva_Oa	0.006574	0.000659	9.975	215554
Visayan	Polynesian	Hiva_Oa	0.006588	0.000644	10.223	211036
Polynesian	Dusun	Hiva_Oa	0.006626	0.000599	11.064	219674
Polynesian	Lao	Hiva_Oa	0.006633	0.000613	10.82	222612
Polynesian	Hezhen	Hiva_Oa	0.006636	0.000652	10.178	217291
Polynesian	Ami	Hiva_Oa	0.006686	0.000616	10.852	219144
Polynesian	Cambodians	Hiva_Oa	0.006686	0.000637	10.499	219036
Polynesian	Pangasinense	Hiva_Oa	0.006727	0.000779	8.632	202542
Polynesian	Ilocano	Hiva_Oa	0.006736	0.000669	10.066	205959
Polynesian	Igorot	Hiva_Oa	0.006747	0.000624	10.816	216100
Nuku_Hiva	Cambodians	Hiva_Oa	0.0068	0.000751	9.057	211194
Nuku_Hiva	Lao	Hiva_Oa	0.006826	0.000733	9.313	213166
Vietnamese	Nuku_Hiva	Hiva_Oa	0.006838	0.000734	9.313	212029
Yami	Nuku_Hiva	Hiva_Oa	0.006861	0.000731	9.384	208022
Vietnamese	Polynesian	Hiva_Oa	0.006899	0.000618	11.165	220343
Polynesian	Dai	Hiva_Oa	0.006921	0.000611	11.334	217039
Nuku_Hiva	Naxi	Hiva_Oa	0.006958	0.000769	9.043	209278
Nuku_Hiva	Dai	Hiva_Oa	0.006963	0.000731	9.529	210051
Nuku_Hiva	She	Hiva_Oa	0.006965	0.000746	9.332	209684
Polynesian	Japanese	Hiva_Oa	0.006992	0.000642	10.888	218660
Polynesian	She	Hiva_Oa	0.007014	0.000634	11.061	216348
Zambales	Polynesian	Hiva_Oa	0.007072	0.000632	11.197	213861
Nuku_Hiva	Hezhen	Hiva_Oa	0.007184	0.00077	9.326	210197
Nuku_Hiva	Japanese	Hiva_Oa	0.007307	0.000761	9.597	211019
Yami	Polynesian	Hiva_Oa	0.007339	0.000626	11.719	213465
PNG_Highlander	Igorot	Hiva_Oa	0.016729	0.001321	12.665	209051
Koinambe	Igorot	Hiva_Oa	0.016825	0.001348	12.483	208949
Igorot	Papuans	Hiva_Oa	0.017197	0.001313	13.096	210806
Kosipe	Igorot	Hiva_Oa	0.01759	0.001322	13.304	206749
PNG_Highlander	Ami	Hiva_Oa	0.018604	0.00129	14.425	210911
Koinambe	Ami	Hiva_Oa	0.018665	0.001294	14.423	210758
Yami	Koinambe	Hiva_Oa	0.019045	0.001377	13.826	207377
Papuans	Ami	Hiva_Oa	0.019048	0.001266	15.047	212958
Yami	PNG_Highlander	Hiva_Oa	0.019061	0.00136	14.011	207477
Kosipe	Ami	Hiva_Oa	0.019129	0.001273	15.027	208169
Yami	Kosipe	Hiva_Oa	0.019456	0.001378	14.12	205535
Yami	Papuans	Hiva_Oa	0.019578	0.001356	14.443	209008
Igorot	Melanesians	Hiva_Oa	0.021246	0.001191	17.835	210224
PNG_Highlander	Ilocano	Hiva_Oa	0.022206	0.001547	14.356	202948
Ilocano	Koinambe	Hiva_Oa	0.022396	0.00154	14.542	202956
Ilocano	Kosipe	Hiva_Oa	0.022531	0.001528	14.75	201939
Melanesians	Ami	Hiva_Oa	0.022698	0.001151	19.724	212101
Ilocano	Papuans	Hiva_Oa	0.022754	0.001524	14.934	203740
PNG_Highlander	Murut	Hiva_Oa	0.022875	0.001295	17.666	210501
Murut	Kosipe	Hiva_Oa	0.022963	0.001296	17.72	207839
Yami	Melanesians	Hiva_Oa	0.02304	0.001226	18.786	208514
Murut	Koinambe	Hiva_Oa	0.023258	0.001317	17.653	210359
PNG_Highlander	Casigurans	Hiva_Oa	0.023342	0.001345	17.35	207886
Murut	Papuans	Hiva_Oa	0.023496	0.001288	18.236	212423
Kosipe	Casigurans	Hiva_Oa	0.023543	0.001325	17.762	205866
Pangasinense	Kosipe	Hiva_Oa	0.0237	0.001777	13.34	200057
Koinambe	Casigurans	Hiva_Oa	0.023934	0.001349	17.746	207791
Igorot	Aboriginal_Australian	Hiva_Oa	0.023964	0.001317	18.196	208100
Papuans	Casigurans	Hiva_Oa	0.024072	0.001328	18.132	209398
Pangasinense	Papuans	Hiva_Oa	0.024395	0.001695	14.392	201150
PNG_Highlander	Dusun	Hiva_Oa	0.024446	0.001306	18.722	211485
PNG_Highlander	Pangasinense	Hiva_Oa	0.024485	0.001732	14.134	200701
Pangasinense	Koinambe	Hiva_Oa	0.02466	0.001769	13.937	200625
Koinambe	Dusun	Hiva_Oa	0.02481	0.001317	18.839	211313
Kosipe	Dusun	Hiva_Oa	0.025041	0.001303	19.22	208615
Papuans	Dusun	Hiva_Oa	0.025049	0.001293	19.373	213607
Zambales	PNG_Highlander	Hiva_Oa	0.025062	0.001329	18.852	207967
Zambales	Kosipe	Hiva_Oa	0.025092	0.00133	18.864	205917
Zambales	Koinambe	Hiva_Oa	0.025092	0.001336	18.778	207809
Ilocano	Melanesians	Hiva_Oa	0.025378	0.001357	18.705	203572
Zambales	Papuans	Hiva_Oa	0.025497	0.001327	19.214	209485
Pangasinense	Melanesians	Hiva_Oa	0.025501	0.00152	16.783	201080
Aboriginal_Australian	Ami	Hiva_Oa	0.02583	0.001287	20.069	209768
Murut	Melanesians	Hiva_Oa	0.025885	0.001162	22.269	211650
Tagalog	Koinambe	Hiva_Oa	0.025972	0.001347	19.285	209837
PNG_Highlander	Tagalog	Hiva_Oa	0.026006	0.001328	19.586	210010
Tagalog	Papuans	Hiva_Oa	0.026264	0.00132	19.892	211868
Yami	Aboriginal_Australian	Hiva_Oa	0.026345	0.001337	19.7	206662
Tagalog	Kosipe	Hiva_Oa	0.026427	0.001317	20.061	207488
Melanesians	Casigurans	Hiva_Oa	0.026509	0.001214	21.829	208899
PNG_Highlander	Dai	Hiva_Oa	0.026768	0.001364	19.618	209783
Koinambe	Dai	Hiva_Oa	0.026894	0.001361	19.757	209644
Kosipe	Dai	Hiva_Oa	0.026949	0.001352	19.939	207308
PNG_Highlander	She	Hiva_Oa	0.027293	0.001401	19.486	209237
Kosipe	She	Hiva_Oa	0.027299	0.001378	19.815	206931
Dai	Papuans	Hiva_Oa	0.027314	0.00133	20.53	211583
Melanesians	Dusun	Hiva_Oa	0.027371	0.001168	23.443	212602
Koinambe	She	Hiva_Oa	0.027402	0.001399	19.584	209131
She	Papuans	Hiva_Oa	0.027568	0.001368	20.157	211008
Zambales	Melanesians	Hiva_Oa	0.027865	0.00122	22.843	208904
Vietnamese	Kosipe	Hiva_Oa	0.027905	0.001342	20.788	208804
Vietnamese	Koinambe	Hiva_Oa	0.028037	0.001352	20.739	211608
Vietnamese	PNG_Highlander	Hiva_Oa	0.028072	0.001368	20.526	211814
Vietnamese	Papuans	Hiva_Oa	0.028207	0.001339	21.067	213954
Visayan	PNG_Highlander	Hiva_Oa	0.028217	0.001417	19.918	206360
Tagalog	Melanesians	Hiva_Oa	0.028258	0.001174	24.076	211163
Visayan	Koinambe	Hiva_Oa	0.028458	0.001414	20.131	206279
Visayan	Kosipe	Hiva_Oa	0.028501	0.001419	20.079	204676
Ilocano	Aboriginal_Australian	Hiva_Oa	0.028694	0.001474	19.465	202547
Visayan	Papuans	Hiva_Oa	0.028717	0.001386	20.718	207601
Dai	Melanesians	Hiva_Oa	0.02906	0.001213	23.964	210836
She	Melanesians	Hiva_Oa	0.029322	0.001234	23.761	210307
Pangasinense	Aboriginal_Australian	Hiva_Oa	0.029331	0.001702	17.234	200457
Vietnamese	Melanesians	Hiva_Oa	0.029346	0.001214	24.178	212878
Visayan	Melanesians	Hiva_Oa	0.029746	0.001265	23.523	207131
Kosipe	Japanese	Hiva_Oa	0.02982	0.001397	21.353	208074
Koinambe	Japanese	Hiva_Oa	0.030112	0.001421	21.189	210615
Murut	Aboriginal_Australian	Hiva_Oa	0.03014	0.001297	23.243	209360
PNG_Highlander	Japanese	Hiva_Oa	0.030302	0.001431	21.177	210761
Casigurans	Aboriginal_Australian	Hiva_Oa	0.030348	0.001339	22.672	207079
Japanese	Papuans	Hiva_Oa	0.030477	0.001409	21.632	212818
Kayah_Lebbo	Kosipe	Hiva_Oa	0.031188	0.001408	22.15	207558
PNG_Highlander	Kayah_Lebbo	Hiva_Oa	0.031246	0.001423	21.953	210091
Kayah_Lebbo	Koinambe	Hiva_Oa	0.031288	0.00142	22.029	209935
Dusun	Aboriginal_Australian	Hiva_Oa	0.031343	0.001293	24.236	210335
Japanese	Melanesians	Hiva_Oa	0.03137	0.001262	24.865	211874
Kayah_Lebbo	Papuans	Hiva_Oa	0.031557	0.001401	22.52	211869
Zambales	Aboriginal_Australian	Hiva_Oa	0.031569	0.001327	23.795	207137
Kayah_Lebbo	Melanesians	Hiva_Oa	0.031603	0.001236	25.57	211009
PNG_Highlander	Lao	Hiva_Oa	0.031875	0.00138	23.1	213225
Lao	Kosipe	Hiva_Oa	0.031968	0.001371	23.317	209883
Lao	Koinambe	Hiva_Oa	0.03208	0.001374	23.35	213018
Naxi	Melanesians	Hiva_Oa	0.032201	0.001314	24.501	209849
Lao	Papuans	Hiva_Oa	0.032399	0.001357	23.877	215676
Koinambe	Hezhen	Hiva_Oa	0.032439	0.001443	22.481	209659
Kosipe	Naxi	Hiva_Oa	0.032446	0.001473	22.022	206655
Kosipe	Hezhen	Hiva_Oa	0.032455	0.001419	22.872	207294
Hezhen	Melanesians	Hiva_Oa	0.032514	0.00128	25.408	210821
PNG_Highlander	Naxi	Hiva_Oa	0.032557	0.001481	21.977	208910
Tagalog	Aboriginal_Australian	Hiva_Oa	0.032612	0.001315	24.793	208922
Koinambe	Naxi	Hiva_Oa	0.032667	0.001469	22.236	208724
Lao	Melanesians	Hiva_Oa	0.032756	0.001226	26.715	214280
PNG_Highlander	Hezhen	Hiva_Oa	0.032765	0.001435	22.84	209821
Naxi	Papuans	Hiva_Oa	0.032849	0.001452	22.624	210640
Hezhen	Papuans	Hiva_Oa	0.032902	0.001416	23.231	211628
Dai	Aboriginal_Australian	Hiva_Oa	0.033787	0.001318	25.639	208770
Visayan	Aboriginal_Australian	Hiva_Oa	0.03416	0.001405	24.319	205582
Malay	Melanesians	Hiva_Oa	0.034172	0.001225	27.901	213625
Cambodians	Melanesians	Hiva_Oa	0.03422	0.001253	27.313	212069
Kosipe	Cambodians	Hiva_Oa	0.034351	0.001405	24.446	208284
PNG_Highlander	Cambodians	Hiva_Oa	0.034405	0.001429	24.069	211068
PNG_Highlander	Malay	Hiva_Oa	0.034481	0.001379	25.01	212733
Malay	Kosipe	Hiva_Oa	0.034614	0.001373	25.202	209498
Koinambe	Cambodians	Hiva_Oa	0.034626	0.001435	24.129	210916
She	Aboriginal_Australian	Hiva_Oa	0.034671	0.001354	25.604	208253
Malay	Koinambe	Hiva_Oa	0.034754	0.001391	24.989	212506
Igorot	French	Hiva_Oa	0.034765	0.001313	26.482	219145
Malay	Papuans	Hiva_Oa	0.034838	0.001359	25.637	215002
Vietnamese	Aboriginal_Australian	Hiva_Oa	0.034842	0.001337	26.066	210608
Cambodians	Papuans	Hiva_Oa	0.034899	0.001406	24.823	213082
Melanesians	Tagbanua	Hiva_Oa	0.035456	0.001237	28.661	211566
Kayah_Lebbo	Aboriginal_Australian	Hiva_Oa	0.035938	0.001351	26.605	208904
Kosipe	Tagbanua	Hiva_Oa	0.035981	0.001384	26.005	208013
PNG_Highlander	Tagbanua	Hiva_Oa	0.036001	0.00141	25.539	210673
Papuans	Tagbanua	Hiva_Oa	0.036335	0.001382	26.299	212537
Koinambe	Tagbanua	Hiva_Oa	0.036389	0.001412	25.771	210455
Temuan	Melanesians	Hiva_Oa	0.036509	0.001245	29.327	212281
MahMeri	Melanesians	Hiva_Oa	0.036528	0.001316	27.765	212068
Yami	French	Hiva_Oa	0.036675	0.001388	26.418	215764
Temuan	Koinambe	Hiva_Oa	0.036798	0.001424	25.846	211196
Temuan	Kosipe	Hiva_Oa	0.036891	0.001422	25.941	208522
Seletar	Melanesians	Hiva_Oa	0.036932	0.001312	28.151	211235
Temuan	PNG_Highlander	Hiva_Oa	0.03701	0.001421	26.046	211379
MahMeri	Kosipe	Hiva_Oa	0.037071	0.001489	24.889	208334
Temuan	Papuans	Hiva_Oa	0.037223	0.001386	26.863	213501
French	Ami	Hiva_Oa	0.037244	0.001312	28.391	223410
Jakun	Melanesians	Hiva_Oa	0.037327	0.001251	29.836	211282
Melanesians	Burmese	Hiva_Oa	0.037339	0.001284	29.074	214515
Ilocano	French	Hiva_Oa	0.03753	0.001422	26.4	206888
Igorot	Yorubas	Hiva_Oa	0.037559	0.001299	28.918	217892
PNG_Highlander	MahMeri	Hiva_Oa	0.037724	0.001501	25.128	211052
MahMeri	Koinambe	Hiva_Oa	0.037793	0.001512	24.993	210851
Seletar	Kosipe	Hiva_Oa	0.03781	0.001507	25.083	207657
Japanese	Aboriginal_Australian	Hiva_Oa	0.037861	0.001405	26.952	209700
Kosipe	Jakun	Hiva_Oa	0.037963	0.001436	26.435	207785
Kosipe	Burmese	Hiva_Oa	0.037975	0.001405	27.022	210160
Seletar	Koinambe	Hiva_Oa	0.038008	0.001516	25.079	210142
MahMeri	Papuans	Hiva_Oa	0.038019	0.00147	25.868	213094
Seletar	Papuans	Hiva_Oa	0.038265	0.001506	25.413	212125
PNG_Highlander	Jakun	Hiva_Oa	0.038348	0.001457	26.313	210411
Seletar	PNG_Highlander	Hiva_Oa	0.038349	0.001529	25.089	210219
Koinambe	Burmese	Hiva_Oa	0.038507	0.001421	27.099	213417
Koinambe	Jakun	Hiva_Oa	0.038633	0.001455	26.543	210267
Jakun	Papuans	Hiva_Oa	0.038709	0.001434	26.988	212334
PNG_Highlander	Burmese	Hiva_Oa	0.03879	0.001421	27.305	213609
Papuans	Burmese	Hiva_Oa	0.038806	0.001399	27.744	216139
Lao	Aboriginal_Australian	Hiva_Oa	0.038814	0.001348	28.801	211834
Pangasinense	French	Hiva_Oa	0.039441	0.001704	23.151	203105
Naxi	Aboriginal_Australian	Hiva_Oa	0.03963	0.001456	27.215	207989
Yami	Yorubas	Hiva_Oa	0.039649	0.001339	29.605	214683
Yorubas	Ami	Hiva_Oa	0.039653	0.001232	32.18	221916
French	Casigurans	Hiva_Oa	0.039875	0.001346	29.619	216474
Hezhen	Aboriginal_Australian	Hiva_Oa	0.040034	0.001395	28.69	208859
Melanesians	Batak	Hiva_Oa	0.040355	0.001287	31.354	212544
Murut	French	Hiva_Oa	0.040438	0.001308	30.908	222202
Zambales	French	Hiva_Oa	0.040554	0.001351	30.009	216531
Malay	Aboriginal_Australian	Hiva_Oa	0.040631	0.001345	30.21	211351
Ilocano	Yorubas	Hiva_Oa	0.04108	0.001461	28.116	206364
Cambodians	Aboriginal_Australian	Hiva_Oa	0.041149	0.001391	29.586	209879
Visayan	French	Hiva_Oa	0.041214	0.001361	30.293	213056
Melanesians	CheWong	Hiva_Oa	0.041395	0.001403	29.511	210174
Paniya	Igorot	Hiva_Oa	0.041418	0.00116	35.694	217006
French	Dusun	Hiva_Oa	0.041599	0.001306	31.86	224446
Melanesians	Bajo	Hiva_Oa	0.041679	0.001192	34.971	214821
Jarawa	Igorot	Hiva_Oa	0.041758	0.00119	35.104	212899
Aboriginal_Australian	Tagbanua	Hiva_Oa	0.04181	0.00136	30.739	209445
Onge	Igorot	Hiva_Oa	0.04209	0.001219	34.53	211733
Kosipe	Batak	Hiva_Oa	0.042169	0.001446	29.172	208697
Pangasinense	Yorubas	Hiva_Oa	0.042407	0.001714	24.745	202760
PNG_Highlander	Batak	Hiva_Oa	0.04241	0.001448	29.286	211573
Papuans	Batak	Hiva_Oa	0.042613	0.001432	29.754	213614
Koinambe	Batak	Hiva_Oa	0.042655	0.001463	29.149	211437
Yorubas	Casigurans	Hiva_Oa	0.042847	0.00127	33.742	215341
Seletar	Aboriginal_Australian	Hiva_Oa	0.0429	0.001474	29.107	209132
Kosipe	CheWong	Hiva_Oa	0.043123	0.001597	26.996	206979
Yami	Paniya	Hiva_Oa	0.043325	0.001234	35.101	214063
Temuan	Aboriginal_Australian	Hiva_Oa	0.04339	0.001385	31.333	210162
Kayah_Lebbo	French	Hiva_Oa	0.043594	0.001361	32.02	220623
Murut	Yorubas	Hiva_Oa	0.043612	0.001264	34.491	220730
PNG_Highlander	CheWong	Hiva_Oa	0.043655	0.001627	26.834	209361
MahMeri	Aboriginal_Australian	Hiva_Oa	0.043774	0.001456	30.066	209879
Paniya	Ami	Hiva_Oa	0.043778	0.001157	37.848	220679
Zambales	Yorubas	Hiva_Oa	0.043926	0.001304	33.697	215462
Santhal	Igorot	Hiva_Oa	0.043976	0.001149	38.282	217340
Jarawa	Ami	Hiva_Oa	0.043996	0.001145	38.439	215469
Koinambe	CheWong	Hiva_Oa	0.044004	0.001629	27.005	209235
Papuans	CheWong	Hiva_Oa	0.044166	0.001589	27.804	211131
Mendriq	Melanesians	Hiva_Oa	0.044286	0.001408	31.463	212030
Onge	Ami	Hiva_Oa	0.04442	0.00117	37.965	214060
Yami	Jarawa	Hiva_Oa	0.044458	0.001263	35.21	210790
Yorubas	Dusun	Hiva_Oa	0.044468	0.001265	35.16	222917
French	Bajo	Hiva_Oa	0.044547	0.001303	34.185	229282
Visayan	Yorubas	Hiva_Oa	0.044617	0.001312	33.994	212159
Jakun	Aboriginal_Australian	Hiva_Oa	0.044623	0.001393	32.037	209377
Yami	Onge	Hiva_Oa	0.044702	0.001303	34.305	209866
Ilocano	Jarawa	Hiva_Oa	0.044768	0.00134	33.42	204682
Tagalog	French	Hiva_Oa	0.04494	0.001358	33.099	221601
Onge	Ilocano	Hiva_Oa	0.045197	0.001376	32.857	204168
Paniya	Ilocano	Hiva_Oa	0.045399	0.001316	34.507	206169
Dai	French	Hiva_Oa	0.045427	0.001343	33.814	220602
Burmese	Aboriginal_Australian	Hiva_Oa	0.045454	0.00139	32.694	212162
Jehai	Melanesians	Hiva_Oa	0.04572	0.001417	32.273	211948
Yami	Santhal	Hiva_Oa	0.045909	0.001214	37.801	214461
Paniya	Casigurans	Hiva_Oa	0.045962	0.001167	39.397	214639
Kintaq	Melanesians	Hiva_Oa	0.046153	0.001473	31.336	211480
She	French	Hiva_Oa	0.046173	0.001352	34.151	219682
Santhal	Ami	Hiva_Oa	0.046413	0.001138	40.773	220934
Vietnamese	French	Hiva_Oa	0.046458	0.001357	34.238	225677
Paniya	Pangasinense	Hiva_Oa	0.046567	0.001604	29.037	202681
Jarawa	Casigurans	Hiva_Oa	0.0466	0.001183	39.376	211033
Onge	Casigurans	Hiva_Oa	0.046674	0.001205	38.744	210063
Mendriq	Kosipe	Hiva_Oa	0.046774	0.001579	29.614	208356
French	Tagbanua	Hiva_Oa	0.046805	0.001365	34.293	221697
Tagalog	Yorubas	Hiva_Oa	0.046919	0.001294	36.246	220124
Kayah_Lebbo	Yorubas	Hiva_Oa	0.046939	0.001315	35.699	219298
Melanesians	Bateq	Hiva_Oa	0.046952	0.001471	31.908	210569
Zambales	Paniya	Hiva_Oa	0.047005	0.001209	38.866	214719
PNG_Highlander	Mendriq	Hiva_Oa	0.047118	0.001593	29.572	211171
Visayan	Paniya	Hiva_Oa	0.047403	0.001234	38.423	211666
Mendriq	Papuans	Hiva_Oa	0.047518	0.001564	30.389	213190
Aboriginal_Australian	Batak	Hiva_Oa	0.047563	0.001402	33.93	210254
Mendriq	Koinambe	Hiva_Oa	0.047565	0.00158	30.111	210964
Zambales	Jarawa	Hiva_Oa	0.047589	0.001229	38.711	211216
Kosipe	Bajo	Hiva_Oa	0.047601	0.00137	34.749	210469
Bajo	Aboriginal_Australian	Hiva_Oa	0.047714	0.001315	36.296	212248
Santhal	Casigurans	Hiva_Oa	0.047774	0.001169	40.853	214956
Visayan	Jarawa	Hiva_Oa	0.047803	0.001261	37.916	208879
Santhal	Ilocano	Hiva_Oa	0.047833	0.001276	37.499	206368
Paniya	Murut	Hiva_Oa	0.047976	0.001171	40.963	219641
Melanesians	Aeta	Hiva_Oa	0.04813	0.001363	35.316	212091
Zambales	Onge	Hiva_Oa	0.048153	0.001273	37.832	210193
Visayan	Onge	Hiva_Oa	0.048268	0.0013	37.133	208062
Pangasinense	Jarawa	Hiva_Oa	0.048315	0.001714	28.191	201785
PNG_Highlander	Bajo	Hiva_Oa	0.048351	0.001391	34.77	213998
Onge	Pangasinense	Hiva_Oa	0.048353	0.001734	27.88	201537
Dai	Yorubas	Hiva_Oa	0.048443	0.001292	37.492	219233
Murut	Jarawa	Hiva_Oa	0.048468	0.001166	41.582	214905
Koinambe	Bajo	Hiva_Oa	0.048531	0.001389	34.931	213774
Visayan	Santhal	Hiva_Oa	0.04859	0.001204	40.367	211817
Papuans	Bajo	Hiva_Oa	0.048618	0.001373	35.42	216444
Melanesians	French	Hiva_Oa	0.048704	0.001687	28.877	214894
She	Yorubas	Hiva_Oa	0.048712	0.001315	37.043	218373
Kosipe	Jehai	Hiva_Oa	0.048727	0.001594	30.561	208247
Paniya	Dusun	Hiva_Oa	0.048774	0.001176	41.477	221553
Yorubas	Bajo	Hiva_Oa	0.048899	0.001237	39.539	227418
Tagalog	Jarawa	Hiva_Oa	0.048912	0.001185	41.282	214086
Onge	Murut	Hiva_Oa	0.048939	0.001187	41.234	213564
Vietnamese	Yorubas	Hiva_Oa	0.048991	0.001302	37.63	223950
PNG_Highlander	Jehai	Hiva_Oa	0.049138	0.001621	30.307	211030
Santhal	Pangasinense	Hiva_Oa	0.049363	0.001482	33.299	202780
Kosipe	Kintaq	Hiva_Oa	0.049385	0.001633	30.241	207965
French	Batak	Hiva_Oa	0.049449	0.001379	35.85	223716
Paniya	Tagalog	Hiva_Oa	0.049476	0.001199	41.263	219052
Onge	Tagalog	Hiva_Oa	0.049573	0.0012	41.304	212886
Zambales	Santhal	Hiva_Oa	0.049581	0.001192	41.586	214981
Igorot	Bateq	Hiva_Oa	0.049607	0.00121	40.99	214248
Koinambe	Jehai	Hiva_Oa	0.049647	0.00162	30.653	210885
CheWong	Aboriginal_Australian	Hiva_Oa	0.049692	0.001582	31.421	208369
Jarawa	Dusun	Hiva_Oa	0.049877	0.001183	42.148	216158
PNG_Highlander	Kintaq	Hiva_Oa	0.049888	0.00166	30.06	210685
Jehai	Papuans	Hiva_Oa	0.04992	0.001589	31.409	213049
Onge	Dusun	Hiva_Oa	0.050044	0.001206	41.501	214665
Kintaq	Igorot	Hiva_Oa	0.050086	0.001201	41.702	215547
Melanesians	Agta	Hiva_Oa	0.050153	0.001621	30.944	206290
Japanese	French	Hiva_Oa	0.050157	0.001413	35.504	223100
Lao	French	Hiva_Oa	0.050182	0.001368	36.679	229590
Kosipe	Bateq	Hiva_Oa	0.050291	0.001662	30.268	207285
Santhal	Melanesians	Hiva_Oa	0.050297	0.001466	34.32	213331
Koinambe	Kintaq	Hiva_Oa	0.050325	0.001657	30.364	210511
Kintaq	Papuans	Hiva_Oa	0.050495	0.001627	31.029	212640
Paniya	Kayah_Lebbo	Hiva_Oa	0.050543	0.001235	40.922	218346
Jehai	Igorot	Hiva_Oa	0.050799	0.001191	42.646	216102
Yami	Bateq	Hiva_Oa	0.05088	0.001236	41.18	212028
Santhal	Murut	Hiva_Oa	0.050946	0.001147	44.427	219948
Papuans	Aeta	Hiva_Oa	0.051183	0.001531	33.43	213128
Paniya	Bajo	Hiva_Oa	0.05119	0.00117	43.735	225426
Igorot	Agta	Hiva_Oa	0.051256	0.001268	40.416	208383
Kosipe	Aeta	Hiva_Oa	0.051274	0.001557	32.941	208355
PNG_Highlander	Aeta	Hiva_Oa	0.051297	0.001561	32.865	211150
Papuans	Bateq	Hiva_Oa	0.051388	0.00163	31.518	211561
Santhal	Tagalog	Hiva_Oa	0.051462	0.001173	43.875	219160
Santhal	Dusun	Hiva_Oa	0.051469	0.001159	44.39	221777
Koinambe	Aeta	Hiva_Oa	0.051551	0.001562	33.009	210970
PNG_Highlander	Bateq	Hiva_Oa	0.051553	0.001686	30.585	209737
Bateq	Ami	Hiva_Oa	0.051627	0.00116	44.517	216918
Ami	Agta	Hiva_Oa	0.051627	0.00122	42.32	209711
Yorubas	Tagbanua	Hiva_Oa	0.051669	0.001314	39.337	220280
Yorubas	Japanese	Hiva_Oa	0.051705	0.001368	37.808	221591
Kayah_Lebbo	Jarawa	Hiva_Oa	0.051743	0.001226	42.209	213867
Mendriq	Igorot	Hiva_Oa	0.051774	0.001146	45.191	216344
Koinambe	Bateq	Hiva_Oa	0.051934	0.001675	31.014	209560
Yami	Kintaq	Hiva_Oa	0.05195	0.001218	42.664	213184
Casigurans	Bateq	Hiva_Oa	0.051962	0.0012	43.292	212186
Onge	Kayah_Lebbo	Hiva_Oa	0.051988	0.001266	41.063	212606
Ilocano	Bateq	Hiva_Oa	0.051996	0.001323	39.312	205247
Igorot	Aeta	Hiva_Oa	0.052107	0.001127	46.244	216290
Jarawa	Bajo	Hiva_Oa	0.052146	0.00117	44.565	218483
Paniya	Dai	Hiva_Oa	0.052166	0.001208	43.176	218314
Yami	Agta	Hiva_Oa	0.052203	0.001293	40.369	207074
Santhal	Bajo	Hiva_Oa	0.052209	0.001152	45.326	225451
Naxi	French	Hiva_Oa	0.052219	0.001453	35.928	219058
Kintaq	Ami	Hiva_Oa	0.052238	0.001142	45.755	218569
Paniya	She	Hiva_Oa	0.052252	0.001229	42.52	217464
Ilocano	Kintaq	Hiva_Oa	0.052399	0.001292	40.542	205820
Jarawa	She	Hiva_Oa	0.052451	0.001247	42.045	213249
Yami	Jehai	Hiva_Oa	0.052474	0.001227	42.78	213611
Onge	Bajo	Hiva_Oa	0.052485	0.001197	43.834	216787
Kintaq	Casigurans	Hiva_Oa	0.052536	0.001178	44.611	213339
Jarawa	Dai	Hiva_Oa	0.052564	0.001221	43.039	213867
Ami	Aeta	Hiva_Oa	0.052727	0.001112	47.408	219019
Vietnamese	Paniya	Hiva_Oa	0.052771	0.00122	43.253	222500
Bajo	Aeta	Hiva_Oa	0.0528	0.001095	48.223	221852
Mendriq	Aboriginal_Australian	Hiva_Oa	0.052805	0.001522	34.699	209995
Visayan	Bateq	Hiva_Oa	0.052812	0.001224	43.163	209928
Bajo	Agta	Hiva_Oa	0.052834	0.001164	45.378	211127
Igorot	Bajo	Hiva_Oa	0.052836	0.001078	48.996	219655
Ilocano	Bajo	Hiva_Oa	0.052841	0.001155	45.74	207219
Onge	She	Hiva_Oa	0.052853	0.001268	41.673	212111
Jehai	Casigurans	Hiva_Oa	0.052863	0.001175	45	213782
Hezhen	Bajo	Hiva_Oa	0.052868	0.001121	47.164	220697
Malay	French	Hiva_Oa	0.052872	0.00139	38.029	228325
Ilocano	Jehai	Hiva_Oa	0.05289	0.001289	41.029	205984
Onge	Dai	Hiva_Oa	0.052917	0.001252	42.265	212634
Jehai	Ami	Hiva_Oa	0.052931	0.001146	46.2	219243
Murut	Agta	Hiva_Oa	0.052962	0.001223	43.294	209264
Casigurans	Bajo	Hiva_Oa	0.052967	0.001077	49.166	216618
Bajo	Batak	Hiva_Oa	0.053007	0.001071	49.495	223158
Kosipe	Agta	Hiva_Oa	0.053019	0.001763	30.081	204236
Vietnamese	Jarawa	Hiva_Oa	0.05305	0.001238	42.866	216656
Visayan	Bajo	Hiva_Oa	0.053086	0.001084	48.965	213311
Yami	Aeta	Hiva_Oa	0.053139	0.001216	43.696	213701
Yami	Mendriq	Hiva_Oa	0.053152	0.001186	44.82	213754
Visayan	Kintaq	Hiva_Oa	0.053182	0.001178	45.127	210722
Ilocano	Agta	Hiva_Oa	0.053308	0.001456	36.607	202925
Murut	Aeta	Hiva_Oa	0.053348	0.001113	47.928	217999
Vietnamese	Onge	Hiva_Oa	0.053349	0.00126	42.333	215155
Lao	Yorubas	Hiva_Oa	0.053376	0.001312	40.681	227659
Paniya	Tagbanua	Hiva_Oa	0.053392	0.001219	43.794	219212
Tagalog	Bajo	Hiva_Oa	0.053438	0.001066	50.148	221121
Yami	Bajo	Hiva_Oa	0.053444	0.001107	48.261	216353
Zambales	Bajo	Hiva_Oa	0.053468	0.001089	49.101	216738
Dusun	Agta	Hiva_Oa	0.053499	0.001224	43.709	209956
Papuans	Agta	Hiva_Oa	0.053511	0.001734	30.856	206866
Bajo	Ami	Hiva_Oa	0.053529	0.001054	50.793	223608
Igorot	Burmese	Hiva_Oa	0.053541	0.001154	46.387	219606
Santhal	Kayah_Lebbo	Hiva_Oa	0.053542	0.001216	44.015	218618
Japanese	Bajo	Hiva_Oa	0.053628	0.00111	48.32	222836
Casigurans	Agta	Hiva_Oa	0.053658	0.001269	42.3	207227
Mendriq	Casigurans	Hiva_Oa	0.05368	0.001157	46.401	213966
Visayan	Jehai	Hiva_Oa	0.053721	0.0012	44.757	211151
Mendriq	Ilocano	Hiva_Oa	0.05376	0.001246	43.139	206097
Koinambe	Agta	Hiva_Oa	0.053766	0.001779	30.22	205751
Kayah_Lebbo	Agta	Hiva_Oa	0.053773	0.001231	43.667	208672
Ilocano	Aeta	Hiva_Oa	0.053792	0.001293	41.596	206239
Zambales	Bateq	Hiva_Oa	0.053795	0.001221	44.063	212330
Visayan	Agta	Hiva_Oa	0.053815	0.001264	42.576	205737
She	Agta	Hiva_Oa	0.053845	0.00127	42.413	208271
Pangasinense	Bajo	Hiva_Oa	0.053946	0.001253	43.04	203292
Igorot	CheWong	Hiva_Oa	0.053964	0.001184	45.593	214019
Tagalog	Bateq	Hiva_Oa	0.054005	0.001191	45.327	215333
Mendriq	Ami	Hiva_Oa	0.05401	0.001121	48.202	219531
Jarawa	Tagbanua	Hiva_Oa	0.054011	0.001194	45.243	214369
Dusun	Aeta	Hiva_Oa	0.054035	0.001127	47.952	219358
Bajo	Tagbanua	Hiva_Oa	0.05404	0.001064	50.795	221343
Zambales	Kintaq	Hiva_Oa	0.054104	0.001207	44.836	213461
Burmese	Bajo	Hiva_Oa	0.054113	0.001103	49.052	228560
PNG_Highlander	Agta	Hiva_Oa	0.054114	0.001753	30.866	205790
Naxi	Bajo	Hiva_Oa	0.054123	0.001104	49.024	218880
Jakun	Igorot	Hiva_Oa	0.054125	0.001136	47.627	215773
Japanese	Agta	Hiva_Oa	0.054132	0.001297	41.733	209434
Kayah_Lebbo	Aeta	Hiva_Oa	0.054153	0.001154	46.921	216795
Dai	Agta	Hiva_Oa	0.054206	0.001225	44.244	208656
Hezhen	Agta	Hiva_Oa	0.054211	0.001303	41.613	208614
Ilocano	Burmese	Hiva_Oa	0.054247	0.001235	43.914	207198
Temuan	French	Hiva_Oa	0.054279	0.001408	38.552	224618
Visayan	Burmese	Hiva_Oa	0.05428	0.001166	46.553	213318
Santhal	Tagbanua	Hiva_Oa	0.054334	0.001187	45.787	219349
Naxi	Yorubas	Hiva_Oa	0.054338	0.001411	38.517	217691
Igorot	Batak	Hiva_Oa	0.054351	0.001113	48.829	217206
Vietnamese	Agta	Hiva_Oa	0.054358	0.001224	44.403	210160
Visayan	Aeta	Hiva_Oa	0.054372	0.001143	47.581	211233
She	Bajo	Hiva_Oa	0.054417	0.001094	49.743	219756
Kosipe	French	Hiva_Oa	0.054502	0.001881	28.976	210442
Pangasinense	Aeta	Hiva_Oa	0.054503	0.001489	36.607	202719
Onge	Tagbanua	Hiva_Oa	0.054516	0.001226	44.468	213082
Hezhen	Batak	Hiva_Oa	0.054533	0.001173	46.485	217679
Casigurans	Burmese	Hiva_Oa	0.054547	0.001143	47.705	216719
Visayan	Mendriq	Hiva_Oa	0.054645	0.001155	47.297	211275
Casigurans	Aeta	Hiva_Oa	0.054654	0.001171	46.685	213997
Tagalog	Kintaq	Hiva_Oa	0.054683	0.00117	46.725	216822
Ilocano	CheWong	Hiva_Oa	0.054699	0.001323	41.346	205266
Pangasinense	Bateq	Hiva_Oa	0.054708	0.001534	35.675	202187
She	Aeta	Hiva_Oa	0.05472	0.001178	46.469	216138
Zambales	Jehai	Hiva_Oa	0.054769	0.001212	45.2	213899
Santhal	She	Hiva_Oa	0.054769	0.001223	44.783	217766
MahMeri	Igorot	Hiva_Oa	0.054798	0.001183	46.33	216771
Malay	Yorubas	Hiva_Oa	0.054877	0.001312	41.817	226394
Naxi	Agta	Hiva_Oa	0.054888	0.00133	41.284	207860
Pangasinense	Jehai	Hiva_Oa	0.054898	0.001517	36.185	202549
Vietnamese	Aeta	Hiva_Oa	0.054941	0.001142	48.116	219783
Dusun	Bajo	Hiva_Oa	0.05496	0.001058	51.931	224157
Japanese	Aeta	Hiva_Oa	0.054969	0.001213	45.319	218358
Murut	Bajo	Hiva_Oa	0.054983	0.001047	52.502	222362
Hezhen	Aeta	Hiva_Oa	0.054989	0.001229	44.733	216673
Jakun	Casigurans	Hiva_Oa	0.054992	0.001132	48.598	213435
Cambodians	French	Hiva_Oa	0.055028	0.001453	37.876	224160
Zambales	Agta	Hiva_Oa	0.055051	0.001271	43.326	207375
Jehai	Aboriginal_Australian	Hiva_Oa	0.055057	0.001568	35.108	209880
Pangasinense	Agta	Hiva_Oa	0.055073	0.00171	32.201	200744
Yorubas	Batak	Hiva_Oa	0.055083	0.001328	41.48	222239
Ilocano	Jakun	Hiva_Oa	0.055112	0.001205	45.746	205917
Dai	Aeta	Hiva_Oa	0.055133	0.001152	47.879	216796
Ami	Batak	Hiva_Oa	0.055152	0.001101	50.115	220183
Tagalog	Agta	Hiva_Oa	0.055157	0.001236	44.622	208921
Hezhen	Yorubas	Hiva_Oa	0.055157	0.001424	38.736	219805
MahMeri	French	Hiva_Oa	0.05516	0.001474	37.419	223720
Tagalog	Aeta	Hiva_Oa	0.055173	0.001146	48.134	217274
Seletar	French	Hiva_Oa	0.055188	0.00151	36.551	221899
Jakun	French	Hiva_Oa	0.055252	0.001435	38.502	222136
Casigurans	Batak	Hiva_Oa	0.055256	0.001142	48.394	214695
Pangasinense	Kintaq	Hiva_Oa	0.055258	0.001495	36.971	202468
MahMeri	Ilocano	Hiva_Oa	0.055262	0.001234	44.8	206266
Japanese	Batak	Hiva_Oa	0.055278	0.001152	47.968	219383
Paniya	Melanesians	Hiva_Oa	0.055284	0.001558	35.481	213233
Visayan	Hezhen	Hiva_Oa	0.055306	0.001201	46.031	210567
Yami	Batak	Hiva_Oa	0.055357	0.001189	46.541	214407
Tagalog	Jehai	Hiva_Oa	0.055359	0.00118	46.932	217359
Papuans	French	Hiva_Oa	0.055363	0.001849	29.934	216642
Naxi	Batak	Hiva_Oa	0.055365	0.001148	48.217	216135
Hezhen	French	Hiva_Oa	0.055381	0.001452	38.138	221391
Bateq	Bajo	Hiva_Oa	0.055382	0.00115	48.139	219742
Visayan	Jakun	Hiva_Oa	0.055397	0.001151	48.118	210787
Zambales	Mendriq	Hiva_Oa	0.055423	0.001177	47.096	214122
Yami	Burmese	Hiva_Oa	0.05543	0.0012	46.182	216290
Malay	Aeta	Hiva_Oa	0.05545	0.001155	48.022	220781
Ilocano	Batak	Hiva_Oa	0.05546	0.001254	44.23	206527
Dai	Bajo	Hiva_Oa	0.055489	0.001071	51.824	220709
Naxi	Aeta	Hiva_Oa	0.055523	0.001201	46.245	215377
Vietnamese	Bajo	Hiva_Oa	0.055527	0.001077	51.547	225069
She	Batak	Hiva_Oa	0.055533	0.001135	48.922	217039
Visayan	Batak	Hiva_Oa	0.055564	0.001139	48.797	211893
Santhal	Dai	Hiva_Oa	0.05559	0.001203	46.195	218619
Temuan	Igorot	Hiva_Oa	0.055592	0.001129	49.227	217192
Visayan	Naxi	Hiva_Oa	0.055594	0.001195	46.525	209762
Yami	CheWong	Hiva_Oa	0.055596	0.001235	45.034	211828
CheWong	Casigurans	Hiva_Oa	0.055616	0.001187	46.869	212006
Malay	Bajo	Hiva_Oa	0.05568	0.001074	51.845	226462
Visayan	MahMeri	Hiva_Oa	0.055683	0.001202	46.33	211410
Visayan	CheWong	Hiva_Oa	0.055695	0.001201	46.363	209677
Pangasinense	Burmese	Hiva_Oa	0.055695	0.00139	40.061	203272
Lao	Agta	Hiva_Oa	0.055714	0.00123	45.309	211115
Paniya	Japanese	Hiva_Oa	0.055747	0.00129	43.2	220383
Malay	Agta	Hiva_Oa	0.055785	0.00122	45.711	210686
Koinambe	French	Hiva_Oa	0.055818	0.001881	29.673	213829
Zambales	Burmese	Hiva_Oa	0.055828	0.00117	47.721	216811
PNG_Highlander	French	Hiva_Oa	0.055839	0.001867	29.902	214047
Tagalog	Batak	Hiva_Oa	0.055886	0.001123	49.766	218217
Hezhen	Tagbanua	Hiva_Oa	0.05589	0.001172	47.706	216483
Mendriq	Pangasinense	Hiva_Oa	0.055893	0.001431	39.052	202625
Jarawa	Japanese	Hiva_Oa	0.055902	0.001272	43.942	215290
Kintaq	Bajo	Hiva_Oa	0.055908	0.001147	48.737	221759
Jakun	Bajo	Hiva_Oa	0.055919	0.001073	52.133	221488
Yami	Jakun	Hiva_Oa	0.055921	0.001171	47.773	213260
Burmese	Batak	Hiva_Oa	0.055937	0.001142	48.976	223485
Zambales	Jakun	Hiva_Oa	0.055939	0.001157	48.341	213601
Jakun	Ami	Hiva_Oa	0.055973	0.001104	50.701	218676
Vietnamese	Santhal	Hiva_Oa	0.056005	0.001203	46.551	222766
MahMeri	Casigurans	Hiva_Oa	0.056007	0.001196	46.813	214217
Zambales	Batak	Hiva_Oa	0.056024	0.001143	48.995	214846
Mendriq	Tagalog	Hiva_Oa	0.05605	0.001131	49.551	217669
Kayah_Lebbo	Bajo	Hiva_Oa	0.056053	0.001087	51.568	220805
Seletar	Igorot	Hiva_Oa	0.056067	0.001254	44.728	216065
Vietnamese	Batak	Hiva_Oa	0.056069	0.001121	50.022	221062
Murut	Batak	Hiva_Oa	0.056119	0.001096	51.21	219190
Ilocano	Hezhen	Hiva_Oa	0.056164	0.001271	44.177	205865
Malay	Batak	Hiva_Oa	0.056181	0.001106	50.803	222042
Dusun	Batak	Hiva_Oa	0.056189	0.001105	50.866	220573
Kintaq	Aboriginal_Australian	Hiva_Oa	0.05619	0.001608	34.941	209605
Santhal	Kosipe	Hiva_Oa	0.056204	0.001645	34.175	209378
Yami	MahMeri	Hiva_Oa	0.05621	0.001246	45.097	214053
Temuan	Ilocano	Hiva_Oa	0.056225	0.001169	48.085	206397
Lao	Aeta	Hiva_Oa	0.056232	0.001156	48.635	221726
Hezhen	Casigurans	Hiva_Oa	0.05626	0.001169	48.123	213223
Burmese	Ami	Hiva_Oa	0.056273	0.001135	49.595	223837
Visayan	Malay	Hiva_Oa	0.056319	0.001135	49.634	212771
Kayah_Lebbo	Batak	Hiva_Oa	0.056335	0.001125	50.057	217855
CheWong	Ami	Hiva_Oa	0.056337	0.001154	48.807	216542
Temuan	Casigurans	Hiva_Oa	0.056376	0.001114	50.605	214577
Visayan	Temuan	Hiva_Oa	0.056376	0.001142	49.368	211746
Igorot	Cambodians	Hiva_Oa	0.056385	0.001158	48.695	216934
Dai	Batak	Hiva_Oa	0.056396	0.001118	50.436	217798
Mendriq	Bajo	Hiva_Oa	0.056429	0.001105	51.09	222800
Paniya	Batak	Hiva_Oa	0.056438	0.001239	45.565	220860
Malay	Igorot	Hiva_Oa	0.056467	0.001137	49.655	218848
Naxi	Casigurans	Hiva_Oa	0.056494	0.001163	48.595	212234
Jehai	Bajo	Hiva_Oa	0.056508	0.001136	49.744	222541
Cambodians	Bajo	Hiva_Oa	0.056511	0.001104	51.198	223136
Onge	Japanese	Hiva_Oa	0.056512	0.001286	43.928	213963
Seletar	Bajo	Hiva_Oa	0.056521	0.001134	49.851	221403
French	Aeta	Hiva_Oa	0.056547	0.001507	37.523	222373
Malay	Ilocano	Hiva_Oa	0.056551	0.001213	46.608	206979
Malay	Casigurans	Hiva_Oa	0.056559	0.001117	50.648	215970
Jakun	Aeta	Hiva_Oa	0.056587	0.001172	48.278	217136
Igorot	Hezhen	Hiva_Oa	0.056619	0.001215	46.603	215732
Santhal	Batak	Hiva_Oa	0.056629	0.001201	47.136	221002
Visayan	Cambodians	Hiva_Oa	0.056639	0.00115	49.235	211515
Cambodians	Aeta	Hiva_Oa	0.056641	0.001188	47.672	218348
Aboriginal_Australian	Aeta	Hiva_Oa	0.056655	0.001531	37.006	209917
MahMeri	Bajo	Hiva_Oa	0.056686	0.001113	50.924	222906
Visayan	Japanese	Hiva_Oa	0.056691	0.001196	47.42	211568
Bateq	Aboriginal_Australian	Hiva_Oa	0.056718	0.001611	35.215	208686
Onge	Melanesians	Hiva_Oa	0.056745	0.001623	34.966	209086
Burmese	Tagbanua	Hiva_Oa	0.056766	0.001141	49.76	221688
Zambales	CheWong	Hiva_Oa	0.056767	0.001195	47.501	212162
Naxi	Tagbanua	Hiva_Oa	0.056772	0.001161	48.913	214997
Jarawa	Melanesians	Hiva_Oa	0.056794	0.001568	36.219	210025
Ilocano	Cambodians	Hiva_Oa	0.056798	0.00121	46.949	206333
Zambales	MahMeri	Hiva_Oa	0.05683	0.001205	47.167	214342
Cambodians	Casigurans	Hiva_Oa	0.056839	0.001144	49.692	214389
MahMeri	Aeta	Hiva_Oa	0.056849	0.001203	47.263	218228
MahMeri	Ami	Hiva_Oa	0.05686	0.001159	49.041	219930
Lao	Bajo	Hiva_Oa	0.056863	0.001082	52.564	227982
Ilocano	Naxi	Hiva_Oa	0.056864	0.001274	44.645	205417
Paniya	Lao	Hiva_Oa	0.056868	0.001231	46.194	225613
Igorot	Naxi	Hiva_Oa	0.056883	0.001179	48.262	214508
Visayan	Seletar	Hiva_Oa	0.056896	0.001275	44.639	211008
Pangasinense	Jakun	Hiva_Oa	0.056896	0.001402	40.585	202498
Cambodians	Agta	Hiva_Oa	0.056911	0.001278	44.526	209409
Zambales	Aeta	Hiva_Oa	0.056921	0.001179	48.26	214293
Japanese	Tagbanua	Hiva_Oa	0.056944	0.001161	49.027	218045
Jakun	Batak	Hiva_Oa	0.05695	0.001106	51.475	218247
Temuan	Bajo	Hiva_Oa	0.056957	0.001076	52.937	223700
Pangasinense	Batak	Hiva_Oa	0.057001	0.00141	40.439	202842
Tagalog	Jakun	Hiva_Oa	0.057008	0.001114	51.166	216853
Visayan	Tagbanua	Hiva_Oa	0.057042	0.001143	49.905	211117
Dusun	Bateq	Hiva_Oa	0.057075	0.001189	48.01	217605
Seletar	Casigurans	Hiva_Oa	0.05708	0.001216	46.947	213594
Jakun	Agta	Hiva_Oa	0.057082	0.001241	46.004	208864
Santhal	PNG_Highlander	Hiva_Oa	0.057085	0.001644	34.729	212524
Japanese	Casigurans	Hiva_Oa	0.057092	0.001168	48.864	214579
MahMeri	Agta	Hiva_Oa	0.057128	0.001276	44.777	209452
Yorubas	Cambodians	Hiva_Oa	0.057129	0.001384	41.29	222496
Burmese	Agta	Hiva_Oa	0.057157	0.001249	45.767	211245
Burmese	Aeta	Hiva_Oa	0.057163	0.001199	47.69	222131
Jarawa	Hezhen	Hiva_Oa	0.057176	0.001343	42.576	213957
Seletar	Aeta	Hiva_Oa	0.057228	0.001254	45.622	217195
Santhal	Japanese	Hiva_Oa	0.057235	0.001258	45.491	220615
Lao	Batak	Hiva_Oa	0.057236	0.001115	51.346	223204
Seletar	Ilocano	Hiva_Oa	0.057238	0.00133	43.027	206040
Temuan	Aeta	Hiva_Oa	0.057265	0.001147	49.946	218769
Zambales	Hezhen	Hiva_Oa	0.057267	0.001195	47.927	213351
Murut	Bateq	Hiva_Oa	0.057269	0.001176	48.682	216367
Santhal	Papuans	Hiva_Oa	0.057283	0.001627	35.205	214787
Zambales	Malay	Hiva_Oa	0.05735	0.001149	49.933	216072
Visayan	She	Hiva_Oa	0.057355	0.001184	48.458	210424
Cambodians	Batak	Hiva_Oa	0.05737	0.001124	51.036	219531
Zambales	Temuan	Hiva_Oa	0.05739	0.001144	50.149	214791
Temuan	Agta	Hiva_Oa	0.057403	0.001227	46.78	209679
MahMeri	Tagalog	Hiva_Oa	0.057411	0.001158	49.593	217881
Santhal	Koinambe	Hiva_Oa	0.057411	0.001658	34.635	212352
Casigurans	Tagbanua	Hiva_Oa	0.057428	0.001142	50.269	213779
MahMeri	Pangasinense	Hiva_Oa	0.057441	0.00153	37.543	202734
MahMeri	Batak	Hiva_Oa	0.057451	0.001157	49.636	219355
Yami	Malay	Hiva_Oa	0.057462	0.001159	49.565	215672
She	Tagbanua	Hiva_Oa	0.057482	0.001154	49.809	215931
Yorubas	Melanesians	Hiva_Oa	0.057509	0.001787	32.18	213961
Temuan	Batak	Hiva_Oa	0.05752	0.001099	52.36	219970
French	Agta	Hiva_Oa	0.057558	0.0016	35.974	211272
Onge	Hezhen	Hiva_Oa	0.057579	0.001358	42.41	212711
Zambales	Seletar	Hiva_Oa	0.057638	0.001255	45.941	213806
Yami	Temuan	Hiva_Oa	0.057649	0.001179	48.907	214516
CheWong	Bajo	Hiva_Oa	0.057662	0.001124	51.287	219150
Tagalog	Burmese	Hiva_Oa	0.057664	0.001146	50.308	221585
Tagalog	CheWong	Hiva_Oa	0.057673	0.001157	49.85	215028
Visayan	Lao	Hiva_Oa	0.057684	0.001149	50.224	213268
Temuan	Ami	Hiva_Oa	0.057694	0.001103	52.289	220500
Jarawa	Naxi	Hiva_Oa	0.057733	0.001328	43.477	212821
Kayah_Lebbo	Hezhen	Hiva_Oa	0.057742	0.001187	48.643	216135
Zambales	Naxi	Hiva_Oa	0.057764	0.001185	48.744	212344
Seletar	Pangasinense	Hiva_Oa	0.057778	0.001512	38.201	202608
Igorot	Tagbanua	Hiva_Oa	0.057829	0.001143	50.596	216201
Lao	Jarawa	Hiva_Oa	0.057837	0.00122	47.409	218740
Bateq	Tagbanua	Hiva_Oa	0.057842	0.001202	48.135	215631
Tagalog	Tagbanua	Hiva_Oa	0.057862	0.001135	50.994	217074
Seletar	Agta	Hiva_Oa	0.057868	0.001372	42.193	208801
Murut	Kintaq	Hiva_Oa	0.057876	0.001157	50.033	217882
Pangasinense	Hezhen	Hiva_Oa	0.057879	0.001464	39.527	202478
Jarawa	Batak	Hiva_Oa	0.057882	0.001223	47.34	215654
Seletar	Batak	Hiva_Oa	0.057884	0.001212	47.763	218266
Seletar	Ami	Hiva_Oa	0.0579	0.00121	47.861	219009
Paniya	Naxi	Hiva_Oa	0.057938	0.001315	44.063	216929
Ami	Tagbanua	Hiva_Oa	0.057942	0.001118	51.825	218881
Zambales	Cambodians	Hiva_Oa	0.057968	0.001163	49.859	214548
Yami	Seletar	Hiva_Oa	0.057981	0.00131	44.244	213476
Jakun	Tagbanua	Hiva_Oa	0.058003	0.001118	51.874	216893
Pangasinense	CheWong	Hiva_Oa	0.058003	0.001528	37.954	202095
Kintaq	Dusun	Hiva_Oa	0.058005	0.001162	49.913	219253
Lao	Casigurans	Hiva_Oa	0.058025	0.001134	51.152	216603
Malay	Ami	Hiva_Oa	0.058036	0.001114	52.116	222542
Kintaq	Tagbanua	Hiva_Oa	0.058056	0.001167	49.737	216968
Yami	Tagbanua	Hiva_Oa	0.058066	0.001199	48.446	213591
Malay	Tagbanua	Hiva_Oa	0.058069	0.001121	51.779	220466
Zambales	Tagbanua	Hiva_Oa	0.058079	0.001129	51.434	213900
Ilocano	Japanese	Hiva_Oa	0.058083	0.001275	45.558	206421
Igorot	Japanese	Hiva_Oa	0.058086	0.001195	48.615	217298
Paniya	Hezhen	Hiva_Oa	0.058088	0.0013	44.667	218805
Visayan	Vietnamese	Hiva_Oa	0.058089	0.00115	50.499	212453
Lao	Igorot	Hiva_Oa	0.058092	0.001152	50.426	219685
Seletar	Tagalog	Hiva_Oa	0.058116	0.001193	48.705	216983
Ilocano	Tagbanua	Hiva_Oa	0.05815	0.001261	46.118	206161
Temuan	Yorubas	Hiva_Oa	0.058153	0.001365	42.589	222955
Visayan	Kayah_Lebbo	Hiva_Oa	0.058167	0.001179	49.347	210892
Bateq	Batak	Hiva_Oa	0.058173	0.001201	48.434	216713
Ilocano	Lao	Hiva_Oa	0.058176	0.00121	48.099	207243
Malay	Tagalog	Hiva_Oa	0.058188	0.001119	51.986	220372
Malay	Jarawa	Hiva_Oa	0.058189	0.001225	47.502	217823
Onge	Lao	Hiva_Oa	0.058195	0.001244	46.782	217012
Yami	Hezhen	Hiva_Oa	0.058202	0.001237	47.068	213227
Visayan	Tagalog	Hiva_Oa	0.058216	0.001167	49.865	211069
Onge	Naxi	Hiva_Oa	0.058223	0.001333	43.676	211694
Onge	Batak	Hiva_Oa	0.058229	0.001248	46.647	214250
Visayan	Dai	Hiva_Oa	0.058234	0.001161	50.163	210845
Kintaq	Batak	Hiva_Oa	0.058274	0.001191	48.926	218334
Murut	Burmese	Hiva_Oa	0.058279	0.001118	52.12	222476
Yami	Naxi	Hiva_Oa	0.058343	0.001219	47.864	212293
Yami	Cambodians	Hiva_Oa	0.058406	0.001191	49.031	214326
Temuan	Tagalog	Hiva_Oa	0.058413	0.001105	52.858	218352
Murut	Hezhen	Hiva_Oa	0.05842	0.001149	50.834	217484
Mendriq	Tagbanua	Hiva_Oa	0.058426	0.001139	51.312	217797
Mendriq	Batak	Hiva_Oa	0.058448	0.001148	50.916	219269
Paniya	Malay	Hiva_Oa	0.058455	0.00123	47.53	224634
Jakun	Yorubas	Hiva_Oa	0.058485	0.001377	42.478	220644
Jehai	Batak	Hiva_Oa	0.058494	0.001177	49.688	219004
Seletar	Yorubas	Hiva_Oa	0.058499	0.001427	41.001	220430
Vietnamese	Tagbanua	Hiva_Oa	0.058505	0.001134	51.589	219578
Jehai	Tagbanua	Hiva_Oa	0.058511	0.001176	49.763	217613
Temuan	Pangasinense	Hiva_Oa	0.058531	0.001406	41.635	202862
Visayan	Ilocano	Hiva_Oa	0.058545	0.001276	45.867	204040
Murut	Jehai	Hiva_Oa	0.058578	0.001163	50.387	218509
Zambales	Japanese	Hiva_Oa	0.058637	0.001168	50.194	214654
Dai	Tagbanua	Hiva_Oa	0.058651	0.001115	52.614	216692
Kayah_Lebbo	Japanese	Hiva_Oa	0.058657	0.00118	49.723	217749
Onge	Malay	Hiva_Oa	0.058677	0.001253	46.825	216199
Visayan	Casigurans	Hiva_Oa	0.058689	0.001173	50.016	209168
Kayah_Lebbo	Casigurans	Hiva_Oa	0.058694	0.001152	50.96	213480
Murut	Tagbanua	Hiva_Oa	0.058698	0.001119	52.457	217905
Dusun	Burmese	Hiva_Oa	0.058701	0.001136	51.692	224582
Kayah_Lebbo	Naxi	Hiva_Oa	0.058734	0.00118	49.786	214825
Vietnamese	Casigurans	Hiva_Oa	0.058781	0.001137	51.678	215568
She	Casigurans	Hiva_Oa	0.058785	0.001148	51.221	213085
MahMeri	Tagbanua	Hiva_Oa	0.058831	0.001161	50.685	218022
Kayah_Lebbo	Tagbanua	Hiva_Oa	0.058832	0.001133	51.91	216756
Jehai	Dusun	Hiva_Oa	0.05884	0.001175	50.065	219994
Tagalog	Kayah_Lebbo	Hiva_Oa	0.058843	0.001149	51.216	216667
Kayah_Lebbo	Bateq	Hiva_Oa	0.058848	0.001229	47.882	215378
Zambales	Visayan	Hiva_Oa	0.058849	0.001198	49.139	209276
Pangasinense	Naxi	Hiva_Oa	0.058881	0.001421	41.441	202213
Kayah_Lebbo	Burmese	Hiva_Oa	0.058882	0.001172	50.258	220863
Pangasinense	Cambodians	Hiva_Oa	0.058887	0.001374	42.86	202775
CheWong	Batak	Hiva_Oa	0.058893	0.001168	50.419	216341
She	Bateq	Hiva_Oa	0.058923	0.001243	47.395	214562
Visayan	Murut	Hiva_Oa	0.058927	0.001154	51.076	211637
Zambales	Kayah_Lebbo	Hiva_Oa	0.058937	0.001172	50.301	213529
MahMeri	Yorubas	Hiva_Oa	0.058947	0.001448	40.705	222206
Dusun	Tagbanua	Hiva_Oa	0.058958	0.00112	52.662	219165
Malay	Pangasinense	Hiva_Oa	0.059012	0.001343	43.936	203138
Cambodians	Tagbanua	Hiva_Oa	0.059013	0.001139	51.821	218210
Pangasinense	Tagbanua	Hiva_Oa	0.05902	0.001372	43.031	202667
Pangasinense	Japanese	Hiva_Oa	0.059043	0.001431	41.273	202791
Hezhen	Dusun	Hiva_Oa	0.059053	0.001166	50.664	218725
Cambodians	Ami	Hiva_Oa	0.059084	0.001128	52.382	220220
Visayan	Dusun	Hiva_Oa	0.059116	0.001158	51.056	212277
Seletar	Tagbanua	Hiva_Oa	0.059124	0.001185	49.878	217034
Santhal	Hezhen	Hiva_Oa	0.059228	0.001274	46.507	219077
Zambales	Lao	Hiva_Oa	0.059273	0.00115	51.538	216792
Hezhen	Ami	Hiva_Oa	0.05928	0.001174	50.482	218695
Mendriq	Dusun	Hiva_Oa	0.059322	0.00113	52.48	220201
Tagalog	Cambodians	Hiva_Oa	0.059322	0.001137	52.166	218109
Japanese	Bateq	Hiva_Oa	0.059323	0.001254	47.315	216565
Temuan	Tagbanua	Hiva_Oa	0.059362	0.001105	53.698	218587
Ilocano	She	Hiva_Oa	0.059382	0.00126	47.13	205866
Vietnamese	Ilocano	Hiva_Oa	0.059389	0.001198	49.58	206868
Kayah_Lebbo	Igorot	Hiva_Oa	0.059409	0.001161	51.164	216016
Santhal	Naxi	Hiva_Oa	0.059417	0.001287	46.178	217151
Jakun	Hezhen	Hiva_Oa	0.059472	0.001202	49.491	216548
Dai	Casigurans	Hiva_Oa	0.059494	0.001125	52.874	213476
Kintaq	Japanese	Hiva_Oa	0.059505	0.00125	47.615	218115
Kintaq	She	Hiva_Oa	0.059529	0.001208	49.282	215895
Lao	Tagbanua	Hiva_Oa	0.05954	0.001121	53.103	221390
Tagalog	Casigurans	Hiva_Oa	0.059567	0.001155	51.594	213858
Tagalog	Naxi	Hiva_Oa	0.05958	0.001176	50.659	215323
Tagalog	Hezhen	Hiva_Oa	0.05959	0.001189	50.116	216646
Ilocano	Kayah_Lebbo	Hiva_Oa	0.059607	0.001253	47.563	206061
CheWong	Tagbanua	Hiva_Oa	0.059612	0.001186	50.246	215221
Zambales	Vietnamese	Hiva_Oa	0.05963	0.001145	52.076	215725
Ilocano	Dai	Hiva_Oa	0.059673	0.001234	48.361	206077
Murut	Mendriq	Hiva_Oa	0.059693	0.001118	53.395	218758
Aeta	Tagbanua	Hiva_Oa	0.059721	0.001159	51.536	217801
Zambales	She	Hiva_Oa	0.059724	0.001177	50.76	213103
Visayan	Ami	Hiva_Oa	0.059726	0.00116	51.48	212270
French	CheWong	Hiva_Oa	0.059729	0.001535	38.911	219633
Naxi	Ami	Hiva_Oa	0.059753	0.001159	51.544	217236
Yami	Japanese	Hiva_Oa	0.059789	0.001215	49.193	214631
Visayan	Igorot	Hiva_Oa	0.05979	0.001205	49.63	210866
Visayan	Pangasinense	Hiva_Oa	0.059806	0.001438	41.586	201437
Zambales	Tagalog	Hiva_Oa	0.059808	0.001159	51.602	213803
Murut	Japanese	Hiva_Oa	0.059817	0.00114	52.477	219312
Agta	Tagbanua	Hiva_Oa	0.05984	0.001252	47.798	209333
Igorot	She	Hiva_Oa	0.059879	0.001181	50.684	215538
Jakun	Japanese	Hiva_Oa	0.059885	0.001178	50.824	218187
Aboriginal_Australian	Agta	Hiva_Oa	0.059946	0.001756	34.147	205110
Murut	Naxi	Hiva_Oa	0.059948	0.001142	52.479	216070
Vietnamese	Igorot	Hiva_Oa	0.059959	0.001139	52.641	218515
Hezhen	Bateq	Hiva_Oa	0.059964	0.001272	47.131	215151
Tagalog	Dusun	Hiva_Oa	0.060015	0.00112	53.608	219168
Murut	Casigurans	Hiva_Oa	0.060029	0.001105	54.337	214499
Murut	Tagalog	Hiva_Oa	0.060033	0.001118	53.701	217845
Yami	Lao	Hiva_Oa	0.060037	0.001187	50.597	216408
Jehai	Japanese	Hiva_Oa	0.060051	0.001241	48.376	218734
Tagalog	Lao	Hiva_Oa	0.060084	0.00113	53.189	221218
Yami	Visayan	Hiva_Oa	0.06009	0.001236	48.635	209240
Kayah_Lebbo	Kintaq	Hiva_Oa	0.0601	0.001199	50.128	216820
Pangasinense	Lao	Hiva_Oa	0.060118	0.001365	44.044	203289
Naxi	Dusun	Hiva_Oa	0.060136	0.001147	52.422	217254
Kayah_Lebbo	Ami	Hiva_Oa	0.060138	0.001133	53.086	218593
Igorot	Dai	Hiva_Oa	0.060161	0.001136	52.971	216120
Zambales	Casigurans	Hiva_Oa	0.060163	0.001179	51.031	211490
Ilocano	Tagalog	Hiva_Oa	0.060177	0.001237	48.646	206097
Dusun	Casigurans	Hiva_Oa	0.060182	0.001116	53.919	215360
Kintaq	Hezhen	Hiva_Oa	0.060197	0.001251	48.122	216596
Yami	Kayah_Lebbo	Hiva_Oa	0.060232	0.001201	50.165	213583
Jehai	She	Hiva_Oa	0.060242	0.001227	49.096	216474
Japanese	Dusun	Hiva_Oa	0.060255	0.001161	51.914	220714
Mendriq	Japanese	Hiva_Oa	0.060307	0.001205	50.042	219123
Kayah_Lebbo	She	Hiva_Oa	0.060318	0.001165	51.794	215825
Zambales	Dai	Hiva_Oa	0.060374	0.001151	52.472	213667
CheWong	Aeta	Hiva_Oa	0.060376	0.001246	48.459	215371
Tagalog	Japanese	Hiva_Oa	0.060384	0.001177	51.301	218235
Jehai	Hezhen	Hiva_Oa	0.060405	0.001259	47.979	217159
Malay	Hezhen	Hiva_Oa	0.060409	0.001195	50.531	220121
Paniya	Cambodians	Hiva_Oa	0.060429	0.001307	46.223	221303
CheWong	Agta	Hiva_Oa	0.060435	0.001357	44.536	207948
Jarawa	Cambodians	Hiva_Oa	0.060451	0.00131	46.137	215738
Santhal	Lao	Hiva_Oa	0.06049	0.001217	49.685	225710
Zambales	Dusun	Hiva_Oa	0.060533	0.00114	53.082	215414
Pangasinense	Kayah_Lebbo	Hiva_Oa	0.060578	0.001414	42.831	202607
Malay	Japanese	Hiva_Oa	0.060595	0.001175	51.551	221948
Tagalog	Igorot	Hiva_Oa	0.060611	0.001162	52.162	216336
Santhal	Malay	Hiva_Oa	0.060611	0.00122	49.687	224612
Mendriq	Aeta	Hiva_Oa	0.060724	0.001223	49.663	218108
Kayah_Lebbo	Jehai	Hiva_Oa	0.060735	0.00121	50.185	217398
Dai	Bateq	Hiva_Oa	0.060744	0.001233	49.278	215446
Lao	Ami	Hiva_Oa	0.06075	0.001121	54.176	223868
Vietnamese	Bateq	Hiva_Oa	0.060765	0.00121	50.239	218145
Temuan	Paniya	Hiva_Oa	0.060784	0.001268	47.945	221669
MahMeri	Hezhen	Hiva_Oa	0.060791	0.00126	48.233	217599
Pangasinense	Tagalog	Hiva_Oa	0.0608	0.001367	44.48	202688
Vietnamese	Pangasinense	Hiva_Oa	0.060806	0.001392	43.682	203059
Vietnamese	Tagalog	Hiva_Oa	0.060831	0.001131	53.791	219698
MahMeri	Japanese	Hiva_Oa	0.060842	0.001234	49.324	219332
Zambales	Murut	Hiva_Oa	0.060865	0.001138	53.47	214561
Mendriq	Hezhen	Hiva_Oa	0.060943	0.001229	49.569	217431
Ilocano	Dusun	Hiva_Oa	0.060949	0.001214	50.218	206811
Mendriq	She	Hiva_Oa	0.060968	0.001199	50.844	216694
Tagalog	Dai	Hiva_Oa	0.061003	0.00114	53.488	216813
Jakun	Dusun	Hiva_Oa	0.061014	0.001123	54.322	219335
Tagalog	She	Hiva_Oa	0.061042	0.001159	52.646	216171
Hezhen	CheWong	Hiva_Oa	0.061133	0.001268	48.212	214677
Japanese	Ami	Hiva_Oa	0.061141	0.001167	52.397	220717
Malay	Dusun	Hiva_Oa	0.061144	0.001119	54.62	223233
Pangasinense	She	Hiva_Oa	0.061163	0.001448	42.241	202459
Murut	Ilocano	Hiva_Oa	0.06117	0.001225	49.942	206492
Jakun	She	Hiva_Oa	0.061188	0.001175	52.067	216096
Mendriq	Agta	Hiva_Oa	0.061188	0.00135	45.325	209349
Onge	Cambodians	Hiva_Oa	0.061209	0.001346	45.472	214338
Murut	Jakun	Hiva_Oa	0.061216	0.001109	55.21	217968
Zambales	Ilocano	Hiva_Oa	0.06125	0.001288	47.538	205183
Seletar	Paniya	Hiva_Oa	0.061253	0.001359	45.06	219335
Murut	Malay	Hiva_Oa	0.061317	0.001122	54.648	221471
Yami	Tagalog	Hiva_Oa	0.061421	0.001192	51.507	213792
Tagalog	Ami	Hiva_Oa	0.061465	0.001126	54.583	219108
Jakun	Naxi	Hiva_Oa	0.061491	0.001171	52.499	215288
Paniya	MahMeri	Hiva_Oa	0.061505	0.001315	46.761	220907
Kintaq	Dai	Hiva_Oa	0.061537	0.0012	51.293	216759
Ilocano	Casigurans	Hiva_Oa	0.061555	0.001247	49.38	205163
Japanese	CheWong	Hiva_Oa	0.061576	0.00126	48.878	216100
Vietnamese	Kintaq	Hiva_Oa	0.061577	0.00119	51.748	219898
Kintaq	Aeta	Hiva_Oa	0.061585	0.001282	48.022	217410
Igorot	Dusun	Hiva_Oa	0.061601	0.00113	54.496	218363
Jehai	Aeta	Hiva_Oa	0.061614	0.001256	49.069	217932
Naxi	Bateq	Hiva_Oa	0.061637	0.001266	48.693	213972
Mendriq	Kayah_Lebbo	Hiva_Oa	0.061677	0.001182	52.163	217612
Yami	Vietnamese	Hiva_Oa	0.061685	0.00119	51.828	215605
Santhal	Aeta	Hiva_Oa	0.061729	0.001328	46.478	219865
Pangasinense	Dai	Hiva_Oa	0.061742	0.001398	44.18	202631
Murut	She	Hiva_Oa	0.061753	0.001131	54.615	217146
Seletar	Dusun	Hiva_Oa	0.061754	0.001198	51.559	219315
Paniya	Jakun	Hiva_Oa	0.06176	0.001291	47.825	219596
Malay	She	Hiva_Oa	0.061825	0.001159	53.352	219160
Casigurans	Ami	Hiva_Oa	0.061849	0.001141	54.224	215416
Seletar	Murut	Hiva_Oa	0.061862	0.001211	51.091	218065
Zambales	Ami	Hiva_Oa	0.06188	0.001143	54.148	215464
Yami	Dai	Hiva_Oa	0.061885	0.001189	52.06	213683
Malay	Kayah_Lebbo	Hiva_Oa	0.061941	0.001157	53.531	219964
She	Dusun	Hiva_Oa	0.061951	0.001147	54.009	218352
Murut	MahMeri	Hiva_Oa	0.061951	0.00116	53.419	219055
Jehai	Agta	Hiva_Oa	0.061977	0.001391	44.547	209270
Temuan	Hezhen	Hiva_Oa	0.061987	0.001189	52.153	218158
Seletar	Hezhen	Hiva_Oa	0.061999	0.001289	48.116	216905
Dusun	CheWong	Hiva_Oa	0.062055	0.001181	52.536	217210
Malay	Naxi	Hiva_Oa	0.062058	0.001187	52.29	218302
Bateq	Aeta	Hiva_Oa	0.062126	0.001297	47.913	215854
Temuan	Japanese	Hiva_Oa	0.062132	0.001177	52.78	219993
Kintaq	Agta	Hiva_Oa	0.062139	0.001409	44.1	209030
Pangasinense	Dusun	Hiva_Oa	0.06216	0.001362	45.645	203071
Aeta	Batak	Hiva_Oa	0.062178	0.001179	52.757	219191
Zambales	Igorot	Hiva_Oa	0.062181	0.00117	53.154	213509
MahMeri	Dusun	Hiva_Oa	0.062214	0.001176	52.924	220484
Murut	CheWong	Hiva_Oa	0.062241	0.001157	53.812	216105
Seletar	Jarawa	Hiva_Oa	0.062259	0.001354	45.993	214527
Zambales	Pangasinense	Hiva_Oa	0.062281	0.001433	43.46	202133
Vietnamese	Kayah_Lebbo	Hiva_Oa	0.062299	0.001138	54.766	219359
Seletar	Japanese	Hiva_Oa	0.0623	0.00129	48.289	218488
Temuan	Jarawa	Hiva_Oa	0.062328	0.001258	49.53	216198
Murut	Pangasinense	Hiva_Oa	0.062338	0.001377	45.255	202874
Kintaq	Naxi	Hiva_Oa	0.062351	0.001252	49.781	215246
Yami	She	Hiva_Oa	0.062367	0.001226	50.881	213351
Pangasinense	Ilocano	Hiva_Oa	0.062378	0.001621	38.487	200131
Igorot	Casigurans	Hiva_Oa	0.062424	0.001161	53.759	213464
Vietnamese	Ami	Hiva_Oa	0.062473	0.001124	55.599	222292
Murut	Igorot	Hiva_Oa	0.06248	0.001133	55.132	217346
Zambales	Yami	Hiva_Oa	0.062485	0.001239	50.435	211603
Seletar	Kayah_Lebbo	Hiva_Oa	0.062486	0.00125	50.002	216890
Jehai	Dai	Hiva_Oa	0.062489	0.001217	51.354	217333
Dusun	Ami	Hiva_Oa	0.062493	0.001115	56.065	221711
Cambodians	Dusun	Hiva_Oa	0.062523	0.001148	54.445	220680
Paniya	Aeta	Hiva_Oa	0.062526	0.001364	45.839	219800
Temuan	Dusun	Hiva_Oa	0.062548	0.001124	55.669	221140
She	CheWong	Hiva_Oa	0.06255	0.001228	50.935	214255
Murut	Cambodians	Hiva_Oa	0.06256	0.001137	55.015	219236
Yami	Dusun	Hiva_Oa	0.062571	0.001183	52.914	215366
Paniya	Kosipe	Hiva_Oa	0.062603	0.001727	36.241	209382
MahMeri	She	Hiva_Oa	0.062611	0.001215	51.533	217115
Temuan	Murut	Hiva_Oa	0.06263	0.001115	56.165	219598
Mendriq	Naxi	Hiva_Oa	0.062635	0.00121	51.782	216019
Yami	Casigurans	Hiva_Oa	0.062639	0.001214	51.614	211530
Kayah_Lebbo	Dusun	Hiva_Oa	0.062663	0.001134	55.255	218996
Seletar	Onge	Hiva_Oa	0.062664	0.001398	44.824	213291
Seletar	She	Hiva_Oa	0.062669	0.001252	50.036	216394
Kayah_Lebbo	Jakun	Hiva_Oa	0.062675	0.001158	54.128	216828
She	Ami	Hiva_Oa	0.062695	0.001145	54.767	218437
Jehai	Naxi	Hiva_Oa	0.062716	0.001269	49.41	215770
Vietnamese	Jehai	Hiva_Oa	0.062751	0.001195	52.512	220635
Dai	Ami	Hiva_Oa	0.06282	0.001128	55.715	219017
Kayah_Lebbo	Dai	Hiva_Oa	0.06283	0.001164	53.998	216614
Murut	Kayah_Lebbo	Hiva_Oa	0.062845	0.001128	55.721	217840
MahMeri	Naxi	Hiva_Oa	0.062895	0.001234	50.955	216167
Mendriq	French	Hiva_Oa	0.062903	0.001524	41.271	223869
Murut	Ami	Hiva_Oa	0.062916	0.001114	56.487	220342
Yami	Murut	Hiva_Oa	0.06295	0.00118	53.343	214640
Malay	Burmese	Hiva_Oa	0.062953	0.001176	53.548	227636
Pangasinense	Casigurans	Hiva_Oa	0.062955	0.001425	44.192	202056
Temuan	Onge	Hiva_Oa	0.062956	0.00129	48.815	214721
Santhal	Agta	Hiva_Oa	0.063005	0.001379	45.687	210206
Santhal	Seletar	Hiva_Oa	0.063013	0.001319	47.779	219618
Bateq	Agta	Hiva_Oa	0.063057	0.001444	43.673	208242
Vietnamese	Murut	Hiva_Oa	0.063114	0.001111	56.819	220920
Mendriq	Dai	Hiva_Oa	0.063129	0.001186	53.224	217636
Vietnamese	Dusun	Hiva_Oa	0.063154	0.001133	55.723	222571
Agta	Batak	Hiva_Oa	0.063175	0.001256	50.289	210124
Santhal	Cambodians	Hiva_Oa	0.063175	0.001284	49.22	221480
French	Burmese	Hiva_Oa	0.063187	0.00144	43.87	231909
Vietnamese	Mendriq	Hiva_Oa	0.063231	0.001171	54.018	220985
Jarawa	Jakun	Hiva_Oa	0.063241	0.001285	49.227	214761
Ilocano	Ami	Hiva_Oa	0.063287	0.001223	51.728	206868
Yorubas	Burmese	Hiva_Oa	0.063329	0.001374	46.08	229703
Yorubas	CheWong	Hiva_Oa	0.063335	0.001526	41.491	218324
Murut	Dai	Hiva_Oa	0.06338	0.001104	57.431	217947
MahMeri	Jarawa	Hiva_Oa	0.063446	0.001323	47.939	215575
Dai	Dusun	Hiva_Oa	0.063491	0.001121	56.649	219116
Paniya	Papuans	Hiva_Oa	0.063509	0.001716	37.007	214881
Temuan	Santhal	Hiva_Oa	0.063558	0.001245	51.041	221807
Kayah_Lebbo	Cambodians	Hiva_Oa	0.063561	0.001177	54.013	217982
MahMeri	Kayah_Lebbo	Hiva_Oa	0.063649	0.001211	52.564	217801
Naxi	CheWong	Hiva_Oa	0.063664	0.001273	50.007	213618
Paniya	PNG_Highlander	Hiva_Oa	0.063674	0.00173	36.808	212556
Vietnamese	Malay	Hiva_Oa	0.063677	0.001143	55.699	224134
Temuan	She	Hiva_Oa	0.063683	0.00117	54.446	217625
Onge	Jakun	Hiva_Oa	0.063685	0.001318	48.32	213413
Seletar	Naxi	Hiva_Oa	0.063708	0.001302	48.921	215548
Santhal	Aboriginal_Australian	Hiva_Oa	0.063712	0.00161	39.582	211215
Malay	Dai	Hiva_Oa	0.063809	0.00115	55.495	220119
Jarawa	Burmese	Hiva_Oa	0.063844	0.001293	49.362	219151
French	Aboriginal_Australian	Hiva_Oa	0.063892	0.00186	34.351	212690
Murut	Lao	Hiva_Oa	0.063942	0.001113	57.44	222619
Vietnamese	Jakun	Hiva_Oa	0.063943	0.001151	55.561	219932
Onge	MahMeri	Hiva_Oa	0.063948	0.001367	46.788	214207
Lao	Dusun	Hiva_Oa	0.063961	0.001131	56.551	224496
Paniya	Koinambe	Hiva_Oa	0.064049	0.001748	36.651	212368
Malay	Bateq	Hiva_Oa	0.06405	0.001222	52.421	219165
Ilocano	Igorot	Hiva_Oa	0.064054	0.001253	51.132	206163
Jakun	Burmese	Hiva_Oa	0.064109	0.00118	54.349	222081
Pangasinense	Igorot	Hiva_Oa	0.064152	0.001442	44.499	202671
Temuan	Kayah_Lebbo	Hiva_Oa	0.064163	0.001151	55.743	218410
Onge	Burmese	Hiva_Oa	0.064235	0.001305	49.209	217388
Jakun	Dai	Hiva_Oa	0.064243	0.001172	54.822	216869
Onge	Kosipe	Hiva_Oa	0.064256	0.001841	34.909	206350
Temuan	Naxi	Hiva_Oa	0.064289	0.001188	54.134	216717
Yorubas	Aeta	Hiva_Oa	0.064327	0.001483	43.374	221017
Santhal	MahMeri	Hiva_Oa	0.06436	0.001312	49.061	221149
Kosipe	Jarawa	Hiva_Oa	0.064376	0.001819	35.393	207015
Pangasinense	Ami	Hiva_Oa	0.064411	0.001375	46.837	203066
Santhal	Jakun	Hiva_Oa	0.064412	0.001275	50.537	219799
Jarawa	Aeta	Hiva_Oa	0.06444	0.001386	46.493	214858
Kayah_Lebbo	Lao	Hiva_Oa	0.064468	0.001166	55.284	220916
Jehai	French	Hiva_Oa	0.06447	0.00156	41.329	223482
Onge	Aeta	Hiva_Oa	0.064489	0.001401	46.043	213518
Lao	Hezhen	Hiva_Oa	0.064527	0.00121	53.309	221071
Onge	Koinambe	Hiva_Oa	0.064529	0.001867	34.56	208432
Seletar	Burmese	Hiva_Oa	0.064571	0.001265	51.035	221891
Vietnamese	Seletar	Hiva_Oa	0.064625	0.00124	52.118	220064
Yami	Pangasinense	Hiva_Oa	0.064648	0.00151	42.811	202198
Seletar	Dai	Hiva_Oa	0.064731	0.001246	51.97	217105
Kayah_Lebbo	CheWong	Hiva_Oa	0.064735	0.001226	52.803	215196
Paniya	Agta	Hiva_Oa	0.064768	0.001492	43.412	210192
Malay	Kintaq	Hiva_Oa	0.064803	0.001205	53.795	221091
Murut	Dusun	Hiva_Oa	0.064836	0.001108	58.54	220655
Seletar	Malay	Hiva_Oa	0.064846	0.001219	53.212	220699
Japanese	Cambodians	Hiva_Oa	0.064899	0.001206	53.836	219756
Igorot	Ami	Hiva_Oa	0.064939	0.001166	55.671	218682
Tagbanua	Batak	Hiva_Oa	0.064941	0.001134	57.275	219395
Lao	Japanese	Hiva_Oa	0.064966	0.001191	54.541	223305
Onge	Papuans	Hiva_Oa	0.064969	0.001843	35.242	210084
Yami	Ilocano	Hiva_Oa	0.064972	0.001315	49.399	205322
PNG_Highlander	Onge	Hiva_Oa	0.064988	0.00186	34.936	208496
Hezhen	Cambodians	Hiva_Oa	0.065073	0.001243	52.332	218083
Jarawa	Papuans	Hiva_Oa	0.065153	0.001793	36.345	211081
PNG_Highlander	Jarawa	Hiva_Oa	0.06517	0.001806	36.077	209378
Koinambe	Jarawa	Hiva_Oa	0.065234	0.00182	35.848	209253
Malay	Jakun	Hiva_Oa	0.065342	0.001145	57.046	220824
Kosipe	Yorubas	Hiva_Oa	0.065356	0.001938	33.727	209813
Yami	Igorot	Hiva_Oa	0.065413	0.001235	52.971	213800
MahMeri	Burmese	Hiva_Oa	0.065502	0.001229	53.308	223625
Kintaq	French	Hiva_Oa	0.065504	0.001563	41.919	222782
Vietnamese	MahMeri	Hiva_Oa	0.065564	0.001202	54.541	221134
Vietnamese	CheWong	Hiva_Oa	0.065604	0.001209	54.278	217691
Dai	Burmese	Hiva_Oa	0.065627	0.001176	55.805	221166
Vietnamese	Burmese	Hiva_Oa	0.06577	0.00118	55.758	225850
Dai	CheWong	Hiva_Oa	0.065794	0.001226	53.653	215117
Malay	Jehai	Hiva_Oa	0.065832	0.001215	54.192	221752
Temuan	Burmese	Hiva_Oa	0.065855	0.001183	55.679	224484
Jarawa	Agta	Hiva_Oa	0.065856	0.001524	43.223	207686
MahMeri	Dai	Hiva_Oa	0.065896	0.001199	54.978	217923
Kintaq	Burmese	Hiva_Oa	0.065922	0.001253	52.622	222470
Burmese	Bateq	Hiva_Oa	0.065936	0.001277	51.628	220450
Mendriq	Malay	Hiva_Oa	0.065942	0.001173	56.204	222026
Onge	Agta	Hiva_Oa	0.06604	0.001562	42.269	206976
Yorubas	Agta	Hiva_Oa	0.066145	0.001658	39.893	210519
Dai	Hezhen	Hiva_Oa	0.066178	0.001204	54.969	216808
Lao	Bateq	Hiva_Oa	0.066213	0.001237	53.522	220024
Mendriq	Burmese	Hiva_Oa	0.066268	0.001223	54.192	223606
Malay	Cambodians	Hiva_Oa	0.066474	0.001186	56.054	222454
She	Cambodians	Hiva_Oa	0.066502	0.001194	55.717	217433
Jehai	Burmese	Hiva_Oa	0.066569	0.001265	52.643	223267
Malay	Lao	Hiva_Oa	0.066605	0.001162	57.315	226822
She	Burmese	Hiva_Oa	0.066655	0.001214	54.918	220348
Malay	MahMeri	Hiva_Oa	0.066659	0.001194	55.843	222163
Vietnamese	Temuan	Hiva_Oa	0.066691	0.001152	57.912	221924
Naxi	Cambodians	Hiva_Oa	0.066755	0.00124	53.845	216600
French	Bateq	Hiva_Oa	0.066797	0.001615	41.359	220653
Lao	Burmese	Hiva_Oa	0.066801	0.001182	56.529	229087
Temuan	Dai	Hiva_Oa	0.066858	0.001161	57.611	218446
Lao	Naxi	Hiva_Oa	0.066864	0.001202	55.63	219285
Temuan	Malay	Hiva_Oa	0.066948	0.001154	58.023	222910
Paniya	CheWong	Hiva_Oa	0.067022	0.00144	46.53	217482
PNG_Highlander	Yorubas	Hiva_Oa	0.067075	0.001967	34.1	213251
Mendriq	Yorubas	Hiva_Oa	0.067094	0.001477	45.43	222288
CheWong	Burmese	Hiva_Oa	0.067109	0.001255	53.494	219643
Yorubas	Papuans	Hiva_Oa	0.067128	0.001928	34.82	215672
Dai	Japanese	Hiva_Oa	0.067181	0.001192	56.373	218478
Lao	Kintaq	Hiva_Oa	0.067196	0.001218	55.18	222059
Cambodians	Bateq	Hiva_Oa	0.067207	0.001284	52.324	217195
Koinambe	Yorubas	Hiva_Oa	0.06721	0.001974	34.045	213013
Paniya	Burmese	Hiva_Oa	0.067321	0.001327	50.713	227469
Vietnamese	Hezhen	Hiva_Oa	0.06734	0.001215	55.436	219807
Yami	Ami	Hiva_Oa	0.067357	0.001209	55.706	215855
Cambodians	Burmese	Hiva_Oa	0.067402	0.001213	55.547	224028
Japanese	Burmese	Hiva_Oa	0.067448	0.001231	54.802	223583
Lao	She	Hiva_Oa	0.067534	0.001188	56.864	220198
Santhal	Burmese	Hiva_Oa	0.067835	0.001295	52.399	227285
Seletar	Lao	Hiva_Oa	0.067854	0.001239	54.767	221739
Malay	CheWong	Hiva_Oa	0.068024	0.001205	56.443	218603
Kintaq	Cambodians	Hiva_Oa	0.068054	0.00125	54.446	218775
Vietnamese	Japanese	Hiva_Oa	0.068159	0.001211	56.28	221837
Naxi	Dai	Hiva_Oa	0.068235	0.001192	57.23	215622
Seletar	Cambodians	Hiva_Oa	0.068243	0.001272	53.667	218592
Lao	Jehai	Hiva_Oa	0.068288	0.001232	55.446	222834
Vietnamese	Cambodians	Hiva_Oa	0.068394	0.001184	57.748	221635
Seletar	Bateq	Hiva_Oa	0.068432	0.00138	49.602	216018
Dai	Cambodians	Hiva_Oa	0.068511	0.001187	57.719	218177
Santhal	CheWong	Hiva_Oa	0.068513	0.001375	49.824	217669
Mendriq	Lao	Hiva_Oa	0.068548	0.001188	57.68	223142
Vietnamese	Naxi	Hiva_Oa	0.068681	0.001209	56.827	218185
Hezhen	Burmese	Hiva_Oa	0.068723	0.001262	54.438	221658
Lao	Jakun	Hiva_Oa	0.068831	0.001175	58.567	221821
Jehai	Cambodians	Hiva_Oa	0.068844	0.001266	54.385	219361
Jakun	Cambodians	Hiva_Oa	0.068926	0.001208	57.035	218645
Jarawa	CheWong	Hiva_Oa	0.068942	0.001419	48.576	213406
Seletar	Jakun	Hiva_Oa	0.069155	0.001235	56	217430
Mendriq	Cambodians	Hiva_Oa	0.069178	0.001232	56.157	219696
Seletar	Kintaq	Hiva_Oa	0.069237	0.001356	51.047	217495
Onge	CheWong	Hiva_Oa	0.069364	0.001467	47.279	212179
Jarawa	Aboriginal_Australian	Hiva_Oa	0.069419	0.001763	39.373	208434
Seletar	Mendriq	Hiva_Oa	0.069484	0.001299	53.507	218215
Jehai	Yorubas	Hiva_Oa	0.069489	0.001523	45.631	221971
Seletar	MahMeri	Hiva_Oa	0.06954	0.001295	53.716	218472
Paniya	Aboriginal_Australian	Hiva_Oa	0.069545	0.001689	41.184	211292
Temuan	Seletar	Hiva_Oa	0.069688	0.001253	55.635	218985
Vietnamese	Lao	Hiva_Oa	0.069754	0.001169	59.667	225692
Seletar	Jehai	Hiva_Oa	0.069856	0.001356	51.513	218029
Onge	Aboriginal_Australian	Hiva_Oa	0.069883	0.001794	38.962	207640
She	Dai	Hiva_Oa	0.069995	0.001181	59.29	216606
Vietnamese	She	Hiva_Oa	0.069999	0.001188	58.93	219265
MahMeri	Lao	Hiva_Oa	0.070325	0.001223	57.478	223321
Kintaq	Yorubas	Hiva_Oa	0.070331	0.001536	45.799	221288
Seletar	CheWong	Hiva_Oa	0.070445	0.00134	52.566	215646
MahMeri	Cambodians	Hiva_Oa	0.070597	0.001244	56.77	219926
Naxi	Burmese	Hiva_Oa	0.070614	0.001248	56.595	219620
Vietnamese	Dai	Hiva_Oa	0.070664	0.001168	60.5	219999
Lao	Dai	Hiva_Oa	0.070767	0.001181	59.943	221241
Temuan	Lao	Hiva_Oa	0.070844	0.001176	60.251	224132
Temuan	Cambodians	Hiva_Oa	0.07086	0.001201	59.016	220475
Paniya	Mendriq	Hiva_Oa	0.07105	0.001392	51.03	221118
Santhal	Mendriq	Hiva_Oa	0.071286	0.001329	53.634	221247
Lao	CheWong	Hiva_Oa	0.07142	0.001233	57.916	219423
Cambodians	CheWong	Hiva_Oa	0.071486	0.001273	56.173	216722
She	Hezhen	Hiva_Oa	0.071636	0.00126	56.85	216647
MahMeri	Bateq	Hiva_Oa	0.071801	0.001349	53.225	217235
Yorubas	Bateq	Hiva_Oa	0.071806	0.001602	44.818	219285
Lao	Cambodians	Hiva_Oa	0.072017	0.001207	59.684	223753
Temuan	Bateq	Hiva_Oa	0.072113	0.001281	56.312	217850
She	Japanese	Hiva_Oa	0.072157	0.001232	58.569	218300
Naxi	She	Hiva_Oa	0.072514	0.001241	58.414	215443
MahMeri	Kintaq	Hiva_Oa	0.072647	0.001301	55.842	218887
Paniya	Jehai	Hiva_Oa	0.072758	0.001428	50.952	220753
Santhal	Jehai	Hiva_Oa	0.072819	0.001372	53.069	220894
Santhal	Kintaq	Hiva_Oa	0.07286	0.001392	52.359	220288
Temuan	Kintaq	Hiva_Oa	0.072934	0.001243	58.681	219537
Yorubas	Aboriginal_Australian	Hiva_Oa	0.073158	0.001936	37.789	211857
Paniya	Kintaq	Hiva_Oa	0.073231	0.001456	50.281	220140
MahMeri	Jakun	Hiva_Oa	0.073272	0.001268	57.778	218764
Mendriq	Jarawa	Hiva_Oa	0.073417	0.001408	52.144	215854
Temuan	Jakun	Hiva_Oa	0.073613	0.001223	60.172	219427
Mendriq	MahMeri	Hiva_Oa	0.07373	0.00126	58.498	219789
MahMeri	Jehai	Hiva_Oa	0.073733	0.001325	55.627	219553
Onge	Mendriq	Hiva_Oa	0.073799	0.001438	51.337	214404
Santhal	Bateq	Hiva_Oa	0.073914	0.001412	52.343	218457
Temuan	Jehai	Hiva_Oa	0.074056	0.001257	58.912	220236
Temuan	Mendriq	Hiva_Oa	0.074077	0.001202	61.644	220541
Naxi	Japanese	Hiva_Oa	0.07415	0.001267	58.54	217342
Kintaq	Jakun	Hiva_Oa	0.074348	0.001296	57.363	217982
Jakun	Bateq	Hiva_Oa	0.074521	0.001313	56.761	216539
Paniya	Bateq	Hiva_Oa	0.074774	0.001489	50.206	218363
Mendriq	Jakun	Hiva_Oa	0.075163	0.001258	59.743	218757
Naxi	Hezhen	Hiva_Oa	0.075274	0.001288	58.421	215855
Jakun	Jehai	Hiva_Oa	0.075807	0.001301	58.275	218614
Jarawa	Jehai	Hiva_Oa	0.076591	0.001458	52.545	215673
Temuan	CheWong	Hiva_Oa	0.076633	0.001253	61.162	217455
Hezhen	Japanese	Hiva_Oa	0.076832	0.001289	59.592	218931
MahMeri	CheWong	Hiva_Oa	0.076863	0.001316	58.394	216929
Kintaq	Jarawa	Hiva_Oa	0.076884	0.001473	52.185	215223
Jakun	CheWong	Hiva_Oa	0.077019	0.001245	61.86	216192
Onge	Jehai	Hiva_Oa	0.077057	0.001492	51.637	214258
Jarawa	French	Hiva_Oa	0.077146	0.001781	43.318	219748
Onge	Kintaq	Hiva_Oa	0.07729	0.001508	51.262	213839
Onge	French	Hiva_Oa	0.077378	0.00179	43.235	217903
Agta	Aeta	Hiva_Oa	0.078334	0.001465	53.469	210125
Jarawa	Bateq	Hiva_Oa	0.078417	0.001517	51.683	213953
Onge	Bateq	Hiva_Oa	0.079159	0.001564	50.626	212701
Temuan	MahMeri	Hiva_Oa	0.080916	0.001252	64.607	220961
Santhal	Jarawa	Hiva_Oa	0.082709	0.001507	54.899	217663
Santhal	Onge	Hiva_Oa	0.082748	0.001528	54.143	216043
Jarawa	Yorubas	Hiva_Oa	0.084339	0.001783	47.3	218544
Onge	Yorubas	Hiva_Oa	0.084973	0.001813	46.858	216813
Santhal	Yorubas	Hiva_Oa	0.086067	0.001671	51.501	226710
Santhal	French	Hiva_Oa	0.086968	0.001696	51.269	228731
Mendriq	CheWong	Hiva_Oa	0.087549	0.001379	63.494	217469
Paniya	Jarawa	Hiva_Oa	0.087877	0.001611	54.553	217682
Paniya	Onge	Hiva_Oa	0.088206	0.001635	53.958	216043
Kintaq	CheWong	Hiva_Oa	0.089197	0.001485	60.074	216891
CheWong	Bateq	Hiva_Oa	0.089512	0.001534	58.367	215681
Jehai	CheWong	Hiva_Oa	0.090198	0.001478	61.02	217450
Paniya	Yorubas	Hiva_Oa	0.093052	0.001813	51.332	227318
Paniya	French	Hiva_Oa	0.094101	0.001814	51.862	229515
Santhal	Paniya	Hiva_Oa	0.098944	0.001577	62.739	225492
Mendriq	Kintaq	Hiva_Oa	0.102592	0.001514	67.744	220333
Mendriq	Jehai	Hiva_Oa	0.106072	0.001506	70.433	221269
Melanesians	Aboriginal_Australian	Hiva_Oa	0.108289	0.00205	52.83	208733
Mendriq	Bateq	Hiva_Oa	0.10987	0.001603	68.561	218988
Yorubas	French	Hiva_Oa	0.1119	0.002011	55.639	232862
Kintaq	Bateq	Hiva_Oa	0.112193	0.001686	66.556	218250
Kosipe	Melanesians	Hiva_Oa	0.112868	0.002175	51.897	207868
Jehai	Bateq	Hiva_Oa	0.114872	0.001695	67.772	218857
Kintaq	Jehai	Hiva_Oa	0.115099	0.001642	70.089	220835
Melanesians	Papuans	Hiva_Oa	0.115537	0.002152	53.676	211455
Koinambe	Melanesians	Hiva_Oa	0.116469	0.002189	53.209	209970
PNG_Highlander	Melanesians	Hiva_Oa	0.116796	0.00216	54.071	210147
Kosipe	Aboriginal_Australian	Hiva_Oa	0.131371	0.0024	54.74	206860
Papuans	Aboriginal_Australian	Hiva_Oa	0.132289	0.002308	57.321	210035
Koinambe	Aboriginal_Australian	Hiva_Oa	0.133753	0.002381	56.181	208732
PNG_Highlander	Aboriginal_Australian	Hiva_Oa	0.134576	0.002356	57.123	208956
Kosipe	Papuans	Hiva_Oa	0.173753	0.002549	68.174	209919
Kosipe	Koinambe	Hiva_Oa	0.175584	0.002628	66.818	208971
PNG_Highlander	Kosipe	Hiva_Oa	0.176599	0.002608	67.706	209193
Koinambe	Papuans	Hiva_Oa	0.182252	0.002602	70.031	213098
PNG_Highlander	Papuans	Hiva_Oa	0.183274	0.002544	72.045	213476
PNG_Highlander	Koinambe	Hiva_Oa	0.184232	0.002619	70.348	211902
Onge	Jarawa	Hiva_Oa	0.196815	0.002139	92.023	218252
Tahuata	Melanesians	Hiva_Oa	0.00243	0.000865	2.808	205134
Polynesian	French	Hiva_Oa	0.002392	0.000864	2.77	225023
Tahuata	Aboriginal_Australian	Hiva_Oa	0.002188	0.000954	2.293	203941
Tahuata	Kosipe	Hiva_Oa	0.002234	0.000983	2.272	203253
Tahuata	PNG_Highlander	Hiva_Oa	0.0021	0.000977	2.149	204607
Tahuata	Papuans	Hiva_Oa	0.00206	0.000969	2.127	205503
Tahuata	Koinambe	Hiva_Oa	0.002014	0.000997	2.019	204513
