# Supplementary material for: Genetic characterization of populations in the Marquesas Archipelago in the context of the Austronesian expansion
Source: Sci Rep. 2022 Mar 29;12:5312. doi: 10.1038/s41598-022-08910-w (PMC8964752; doi:10.1038/s41598-022-08910-w)
Supplement: Supplementary file 17 — Supplementary Table 7. [file 41598_2022_8910_MOESM17_ESM.xlsx]

## Sheet: NH-T
Supplementary Table 7. Nuku Hiva-Tahuata f4 grouping.
pop1	pop2	pop3	pop4	f4	Z score
Nuku_Hiva	Tahuata	French	Yorubas	-0.000597	-3.581	14718	14862	240753
Nuku_Hiva	Tahuata	Polynesian	Yorubas	-0.000467	-1.814	15626	15738	240753
Nuku_Hiva	Tahuata	Paniya	Yorubas	-0.000185	-1.172	14851	14895	240753
Nuku_Hiva	Tahuata	Santhal	Yorubas	-0.000174	-1.075	14937	14979	240753
Nuku_Hiva	Tahuata	Melanesians	Yorubas	-0.000214	-0.916	15130	15181	240753
Nuku_Hiva	Tahuata	Jehai	Yorubas	-0.000128	-0.704	15111	15142	240753
Nuku_Hiva	Tahuata	Casigurans	Yorubas	-0.000141	-0.678	15389	15423	240753
Nuku_Hiva	Tahuata	Bateq	Yorubas	-0.000123	-0.639	15090	15120	240753
Nuku_Hiva	Tahuata	Mendriq	Yorubas	-0.000107	-0.573	15143	15169	240753
Nuku_Hiva	Tahuata	CheWong	Yorubas	-9.8e-05	-0.484	15185	15209	240753
Nuku_Hiva	Tahuata	Kintaq	Yorubas	-6.5e-05	-0.36	15107	15122	240753
Nuku_Hiva	Tahuata	Koinambe	Yorubas	-9.2e-05	-0.348	15032	15054	240753
Nuku_Hiva	Tahuata	PNG_Highlander	Yorubas	-8.2e-05	-0.317	15036	15056	240753
Nuku_Hiva	Tahuata	Visayan	Yorubas	-5.6e-05	-0.245	15362	15375	240753
Nuku_Hiva	Tahuata	Temuan	Yorubas	-3e-05	-0.164	15251	15258	240753
Nuku_Hiva	Tahuata	Kayah_Lebbo	Yorubas	-1.8e-05	-0.082	15370	15375	240753
Nuku_Hiva	Tahuata	Kosipe	Yorubas	-1.1e-05	-0.044	15063	15066	240753
Nuku_Hiva	Tahuata	Seletar	Yorubas	8e-06	0.042	15244	15242	240753
Nuku_Hiva	Tahuata	Papuans	Yorubas	1.4e-05	0.057	15042	15038	240753
Nuku_Hiva	Tahuata	Jakun	Yorubas	2e-05	0.102	15247	15242	240753
Nuku_Hiva	Tahuata	Agta	Yorubas	2.2e-05	0.114	15118	15113	240752
Nuku_Hiva	Tahuata	Dusun	Yorubas	2.8e-05	0.139	15394	15387	240753
Nuku_Hiva	Tahuata	Murut	Yorubas	3.9e-05	0.189	15400	15391	240753
Nuku_Hiva	Tahuata	Aboriginal_Australian	Yorubas	4.6e-05	0.196	14994	14983	240750
Nuku_Hiva	Tahuata	Batak	Yorubas	3.8e-05	0.208	15254	15245	240753
Nuku_Hiva	Tahuata	Malay	Yorubas	4.1e-05	0.22	15295	15285	240753
Nuku_Hiva	Tahuata	MahMeri	Yorubas	4.9e-05	0.246	15253	15242	240753
Nuku_Hiva	Tahuata	Igorot	Yorubas	5.3e-05	0.251	15465	15452	240753
Nuku_Hiva	Tahuata	Burmese	Yorubas	4.9e-05	0.293	15220	15208	240753
Nuku_Hiva	Tahuata	Bajo	Yorubas	6.2e-05	0.334	15329	15314	240753
Nuku_Hiva	Tahuata	Aeta	Yorubas	6.3e-05	0.342	15162	15147	240753
Nuku_Hiva	Tahuata	Tagbanua	Yorubas	8.8e-05	0.455	15309	15288	240753
Nuku_Hiva	Tahuata	Pangasinense	Yorubas	0.000133	0.476	15394	15362	240603
Nuku_Hiva	Tahuata	Ami	Yorubas	0.000111	0.54	15471	15444	240753
Nuku_Hiva	Tahuata	Jarawa	Yorubas	0.000104	0.59	14969	14944	240753
Nuku_Hiva	Tahuata	Tagalog	Yorubas	0.000127	0.637	15375	15345	240753
Nuku_Hiva	Tahuata	Ilocano	Yorubas	0.000166	0.683	15428	15387	240753
Nuku_Hiva	Tahuata	Naxi	Yorubas	0.000143	0.734	15329	15294	240753
Nuku_Hiva	Tahuata	Zambales	Yorubas	0.000156	0.753	15421	15383	240753
Nuku_Hiva	Tahuata	Cambodians	Yorubas	0.000143	0.765	15290	15256	240753
Nuku_Hiva	Tahuata	Vietnamese	Yorubas	0.000156	0.791	15387	15350	240753
Nuku_Hiva	Tahuata	Yami	Yorubas	0.00019	0.844	15471	15425	240753
Nuku_Hiva	Tahuata	Lao	Yorubas	0.000199	1.055	15333	15285	240753
Nuku_Hiva	Tahuata	Onge	Yorubas	0.000204	1.131	14972	14923	240753
Nuku_Hiva	Tahuata	Dai	Yorubas	0.000242	1.212	15392	15334	240753
Nuku_Hiva	Tahuata	She	Yorubas	0.000255	1.295	15399	15338	240753
Nuku_Hiva	Tahuata	Japanese	Yorubas	0.000308	1.576	15382	15308	240753
Nuku_Hiva	Tahuata	Hezhen	Yorubas	0.000344	1.778	15351	15268	240753
