# Supplementary material for: Genetic characterization of populations in the Marquesas Archipelago in the context of the Austronesian expansion
Source: Sci Rep. 2022 Mar 29;12:5312. doi: 10.1038/s41598-022-08910-w (PMC8964752; doi:10.1038/s41598-022-08910-w)
Supplement: Supplementary file 18 — Supplementary Table 8. [file 41598_2022_8910_MOESM18_ESM.xlsx]

## Sheet: HO-NH
Supplementary Table 8. Hiva Oa-Nuku Hiva f4 grouping.
pop1	pop2	pop3	pop4	f4	Z score			snps
Hiva_Oa	Nuku_Hiva	Japanese	Yorubas	-0.00058	-2.958	15295	15435	240753
Hiva_Oa	Nuku_Hiva	Hezhen	Yorubas	-0.000544	-2.891	15266	15397	240753
Hiva_Oa	Nuku_Hiva	Naxi	Yorubas	-0.000477	-2.426	15274	15389	240753
Hiva_Oa	Nuku_Hiva	She	Yorubas	-0.000479	-2.38	15330	15445	240753
Hiva_Oa	Nuku_Hiva	Dai	Yorubas	-0.000478	-2.368	15328	15443	240753
Hiva_Oa	Nuku_Hiva	Cambodians	Yorubas	-0.000431	-2.345	15240	15344	240753
Hiva_Oa	Nuku_Hiva	Lao	Yorubas	-0.000438	-2.303	15277	15382	240753
Hiva_Oa	Nuku_Hiva	Vietnamese	Yorubas	-0.000442	-2.261	15336	15442	240753
Hiva_Oa	Nuku_Hiva	Yami	Yorubas	-0.000448	-2.035	15416	15524	240753
Hiva_Oa	Nuku_Hiva	Burmese	Yorubas	-0.000287	-1.683	15199	15268	240753
Hiva_Oa	Nuku_Hiva	Malay	Yorubas	-0.000275	-1.485	15277	15343	240753
Hiva_Oa	Nuku_Hiva	Seletar	Yorubas	-0.000266	-1.378	15231	15295	240753
Hiva_Oa	Nuku_Hiva	Ami	Yorubas	-0.000277	-1.325	15446	15513	240753
Hiva_Oa	Nuku_Hiva	Onge	Yorubas	-0.000243	-1.295	14939	14998	240753
Hiva_Oa	Nuku_Hiva	Temuan	Yorubas	-0.000238	-1.272	15247	15305	240753
Hiva_Oa	Nuku_Hiva	Zambales	Yorubas	-0.000263	-1.248	15394	15457	240753
Hiva_Oa	Nuku_Hiva	Kintaq	Yorubas	-0.000217	-1.206	15106	15159	240753
Hiva_Oa	Nuku_Hiva	Tagalog	Yorubas	-0.000239	-1.201	15354	15411	240753
Hiva_Oa	Nuku_Hiva	Jehai	Yorubas	-0.000209	-1.175	15117	15168	240753
Hiva_Oa	Nuku_Hiva	Jarawa	Yorubas	-0.000187	-1.009	14955	15000	240753
Hiva_Oa	Nuku_Hiva	MahMeri	Yorubas	-0.000188	-0.984	15246	15291	240753
Hiva_Oa	Nuku_Hiva	Ilocano	Yorubas	-0.000226	-0.976	15404	15458	240753
Hiva_Oa	Nuku_Hiva	Igorot	Yorubas	-0.000201	-0.933	15457	15505	240753
Hiva_Oa	Nuku_Hiva	Murut	Yorubas	-0.000191	-0.931	15395	15441	240753
Hiva_Oa	Nuku_Hiva	Dusun	Yorubas	-0.000191	-0.926	15390	15436	240753
Hiva_Oa	Nuku_Hiva	Jakun	Yorubas	-0.000157	-0.858	15246	15284	240753
Hiva_Oa	Nuku_Hiva	Mendriq	Yorubas	-0.000149	-0.824	15158	15194	240753
Hiva_Oa	Nuku_Hiva	Pangasinense	Yorubas	-0.000211	-0.777	15370	15421	240603
Hiva_Oa	Nuku_Hiva	CheWong	Yorubas	-0.000147	-0.768	15200	15235	240753
Hiva_Oa	Nuku_Hiva	Aeta	Yorubas	-0.000135	-0.719	15162	15195	240753
Hiva_Oa	Nuku_Hiva	Kayah_Lebbo	Yorubas	-0.000138	-0.671	15378	15411	240753
Hiva_Oa	Nuku_Hiva	Visayan	Yorubas	-0.000131	-0.595	15377	15409	240753
Hiva_Oa	Nuku_Hiva	Bateq	Yorubas	-0.000108	-0.59	15112	15138	240753
Hiva_Oa	Nuku_Hiva	Bajo	Yorubas	-9.9e-05	-0.531	15334	15358	240753
Hiva_Oa	Nuku_Hiva	Tagbanua	Yorubas	-8.9e-05	-0.455	15311	15333	240753
Hiva_Oa	Nuku_Hiva	Casigurans	Yorubas	-6.7e-05	-0.318	15420	15436	240753
Hiva_Oa	Nuku_Hiva	Batak	Yorubas	-3.4e-05	-0.177	15269	15277	240753
Hiva_Oa	Nuku_Hiva	Agta	Yorubas	-2e-05	-0.104	15135	15140	240752
Hiva_Oa	Nuku_Hiva	Santhal	Yorubas	1.3e-05	0.082	14979	14976	240753
Hiva_Oa	Nuku_Hiva	Paniya	Yorubas	0.000113	0.73	14904	14877	240753
Hiva_Oa	Nuku_Hiva	Aboriginal_Australian	Yorubas	0.000304	1.47	15054	14980	240750
Hiva_Oa	Nuku_Hiva	Kosipe	Yorubas	0.000349	1.49	15134	15050	240753
Hiva_Oa	Nuku_Hiva	Papuans	Yorubas	0.000374	1.605	15113	15023	240753
Hiva_Oa	Nuku_Hiva	PNG_Highlander	Yorubas	0.000459	1.942	15130	15019	240753
Hiva_Oa	Nuku_Hiva	Koinambe	Yorubas	0.000494	2.087	15132	15013	240753
Hiva_Oa	Nuku_Hiva	Melanesians	Yorubas	0.000493	2.27	15245	15126	240753
Hiva_Oa	Nuku_Hiva	French	Yorubas	0.000406	2.712	14856	14758	240753
Hiva_Oa	Nuku_Hiva	Polynesian	Yorubas	0.000685	2.748	15793	15628	240753
