# Supplementary material for: Genetic characterization of populations in the Marquesas Archipelago in the context of the Austronesian expansion
Source: Sci Rep. 2022 Mar 29;12:5312. doi: 10.1038/s41598-022-08910-w (PMC8964752; doi:10.1038/s41598-022-08910-w)
Supplement: Supplementary file 19 — Supplementary Table 9. [file 41598_2022_8910_MOESM19_ESM.xlsx]

## Sheet: HO-T
Supplementary Table 9. Hiva Oa-Tahuata f4 grouping.
pop1	pop2	pop3	pop4	f4	Zscore
Hiva_Oa	Tahuata	Jehai	Yorubas	-0.000337	-1.799	15050	15131	240753
Hiva_Oa	Tahuata	Naxi	Yorubas	-0.000334	-1.708	15233	15314	240753
Hiva_Oa	Tahuata	Cambodians	Yorubas	-0.000287	-1.546	15199	15269	240753
Hiva_Oa	Tahuata	Kintaq	Yorubas	-0.000281	-1.546	15049	15116	240753
Hiva_Oa	Tahuata	Vietnamese	Yorubas	-0.000286	-1.473	15294	15363	240753
Hiva_Oa	Tahuata	Temuan	Yorubas	-0.000267	-1.443	15188	15253	240753
Hiva_Oa	Tahuata	Burmese	Yorubas	-0.000238	-1.411	15149	15206	240753
Hiva_Oa	Tahuata	Japanese	Yorubas	-0.000272	-1.388	15274	15339	240753
Hiva_Oa	Tahuata	Mendriq	Yorubas	-0.000255	-1.371	15092	15153	240753
Hiva_Oa	Tahuata	Seletar	Yorubas	-0.000258	-1.279	15177	15240	240753
Hiva_Oa	Tahuata	Lao	Yorubas	-0.000239	-1.257	15242	15300	240753
Hiva_Oa	Tahuata	Malay	Yorubas	-0.000233	-1.245	15225	15282	240753
Hiva_Oa	Tahuata	Bateq	Yorubas	-0.000231	-1.208	15045	15100	240753
Hiva_Oa	Tahuata	CheWong	Yorubas	-0.000245	-1.191	15133	15192	240753
Hiva_Oa	Tahuata	Dai	Yorubas	-0.000236	-1.166	15298	15355	240753
Hiva_Oa	Tahuata	French	Yorubas	-0.000191	-1.163	14747	14793	240753
Hiva_Oa	Tahuata	Yami	Yorubas	-0.000258	-1.153	15377	15439	240753
Hiva_Oa	Tahuata	She	Yorubas	-0.000224	-1.135	15298	15352	240753
Hiva_Oa	Tahuata	Hezhen	Yorubas	-0.0002	-1.042	15248	15296	240753
Hiva_Oa	Tahuata	Santhal	Yorubas	-0.000161	-1.002	14910	14948	240753
Hiva_Oa	Tahuata	Casigurans	Yorubas	-0.000207	-0.984	15346	15396	240753
Hiva_Oa	Tahuata	Visayan	Yorubas	-0.000187	-0.837	15311	15356	240753
Hiva_Oa	Tahuata	Ami	Yorubas	-0.000166	-0.797	15399	15439	240753
Hiva_Oa	Tahuata	Dusun	Yorubas	-0.000163	-0.795	15336	15375	240753
Hiva_Oa	Tahuata	Kayah_Lebbo	Yorubas	-0.000155	-0.745	15318	15356	240753
Hiva_Oa	Tahuata	Murut	Yorubas	-0.000152	-0.737	15341	15378	240753
Hiva_Oa	Tahuata	Jakun	Yorubas	-0.000137	-0.715	15192	15225	240753
Hiva_Oa	Tahuata	MahMeri	Yorubas	-0.000139	-0.701	15197	15231	240753
Hiva_Oa	Tahuata	Igorot	Yorubas	-0.000148	-0.681	15406	15442	240753
Hiva_Oa	Tahuata	Tagalog	Yorubas	-0.000112	-0.545	15312	15338	240753
Hiva_Oa	Tahuata	Zambales	Yorubas	-0.000107	-0.503	15354	15379	240753
Hiva_Oa	Tahuata	Paniya	Yorubas	-7.2e-05	-0.463	14836	14854	240753
Hiva_Oa	Tahuata	Jarawa	Yorubas	-8.3e-05	-0.444	14912	14932	240753
Hiva_Oa	Tahuata	Aeta	Yorubas	-7.2e-05	-0.391	15113	15130	240753
Hiva_Oa	Tahuata	Pangasinense	Yorubas	-7.8e-05	-0.273	15334	15353	240603
Hiva_Oa	Tahuata	Ilocano	Yorubas	-6e-05	-0.246	15370	15384	240753
Hiva_Oa	Tahuata	Onge	Yorubas	-4e-05	-0.203	14908	14917	240753
Hiva_Oa	Tahuata	Bajo	Yorubas	-3.7e-05	-0.199	15283	15292	240753
Hiva_Oa	Tahuata	Tagbanua	Yorubas	-1e-06	-0.006	15264	15265	240753
Hiva_Oa	Tahuata	Agta	Yorubas	2e-06	0.011	15083	15083	240752
Hiva_Oa	Tahuata	Batak	Yorubas	4e-06	0.023	15216	15215	240753
Hiva_Oa	Tahuata	Polynesian	Yorubas	0.000218	0.843	15684	15632	240753
Hiva_Oa	Tahuata	Melanesians	Yorubas	0.00028	1.227	15168	15101	240753
Hiva_Oa	Tahuata	Kosipe	Yorubas	0.000337	1.421	15077	14996	240753
Hiva_Oa	Tahuata	PNG_Highlander	Yorubas	0.000377	1.559	15067	14976	240753
Hiva_Oa	Tahuata	Aboriginal_Australian	Yorubas	0.000351	1.561	15005	14921	240750
Hiva_Oa	Tahuata	Papuans	Yorubas	0.000389	1.635	15061	14968	240753
Hiva_Oa	Tahuata	Koinambe	Yorubas	0.000402	1.658	15068	14971	240753
