# Supplementary material for: Genetic characterization of populations in the Marquesas Archipelago in the context of the Austronesian expansion
Source: Sci Rep. 2022 Mar 29;12:5312. doi: 10.1038/s41598-022-08910-w (PMC8964752; doi:10.1038/s41598-022-08910-w)
Supplement: Supplementary file 20 — Supplementary Table 10. [file 41598_2022_8910_MOESM20_ESM.xlsx]

## Sheet: Tahuata
Supplementary Table 10. Tahuata ALDER analysis.
Admixed population: Tahuata
Source A	Source B	Admixture time (GBP)	+/-	stderr	Admixture time (YBP)	+/-	stderr	LD decay curve amplitude	Decay	p-value
French	She	7.2	+/-	1.19	216	+/-	35.7	0.00020323	decay ok	7.2e-07
French	Dai	7.05	+/-	1.08	211.5	+/-	32.4	0.00020056	decay ok	3.9e-08
French	Vietnamese	6.91	+/-	1.19	207.3	+/-	35.7	0.00019797	decay ok	3e-06
French	Japanese	6.78	+/-	1.27	203.4	+/-	38.1	0.00019067	decay ok	4.4e-05
French	Naxi	7.16	+/-	1.12	214.8	+/-	33.6	0.00018931	decay ok	9.9e-08
French	Lao	7.13	+/-	1.13	213.9	+/-	33.9	0.00018683	decay ok	1.6e-07
French	Malay	7.41	+/-	1.21	222.3	+/-	36.3	0.0001816	decay ok	4.2e-07
French	Cambodians	7.25	+/-	1.13	217.5	+/-	33.9	0.0001722	decay ok	8.1e-08
French	Temuan	6.97	+/-	1.05	209.1	+/-	31.5	0.00016746	decay ok	1.6e-08
French	MahMeri	6.82	+/-	1.04	204.6	+/-	31.2	0.00016383	decay ok	3.3e-08
French	Jakun	7.14	+/-	1.29	214.2	+/-	38.7	0.0001635	decay ok	1.8e-05
French	Hezhen	6.77	+/-	1.17	203.1	+/-	35.1	0.00016231	decay ok	3.7e-06
French	Burmese	6.67	+/-	0.94	200.1	+/-	28.2	0.00014137	decay ok	6e-10
Yorubas	MahMeri	10.32	+/-	1.65	309.6	+/-	49.5	6.957e-05	decay ok	0.00055
Yorubas	Jakun	10.65	+/-	2.68	319.5	+/-	80.4	6.679e-05	decay ok	0.037
Yorubas	Mendriq	9.73	+/-	2.06	291.9	+/-	61.8	5.093e-05	decay ok	0.0012
Yorubas	Jehai	10.41	+/-	2.2	312.3	+/-	66	4.974e-05	decay ok	0.0011
Yorubas	Kintaq	10.29	+/-	2.21	308.7	+/-	66.3	4.308e-05	decay ok	0.014
Igorot	PNG_Highlander	83.99	+/-	6.51	2519.7	+/-	195.3	0.00122397	decay rates inconsistent	3.2e-25
Igorot	Koinambe	81.88	+/-	7.16	2456.4	+/-	214.8	0.00120489	decay rates inconsistent	1.4e-27
Papuans	Igorot	78.64	+/-	5.36	2359.2	+/-	160.8	0.00113749	decay rates inconsistent	2.4e-25
Igorot	Kosipe	80.49	+/-	7.86	2414.7	+/-	235.8	0.0010859	decay rates inconsistent	5e-13
PNG_Highlander	Zambales	81.86	+/-	8.08	2455.8	+/-	242.4	0.00106648	decay rates inconsistent	1.9e-20
Tagbanua	PNG_Highlander	90.2	+/-	7.67	2706	+/-	230.1	0.00104381	decay rates inconsistent	1.2e-06
Koinambe	Zambales	78.65	+/-	7.42	2359.5	+/-	222.6	0.00102999	decay rates inconsistent	1.7e-23
Tagbanua	Koinambe	88.1	+/-	6.51	2643	+/-	195.3	0.0010141	decay rates inconsistent	1.3e-13
Papuans	Zambales	76.5	+/-	6.53	2295	+/-	195.9	0.00098729	decay rates inconsistent	4.5e-23
Koinambe	Tagalog	80.33	+/-	7.95	2409.9	+/-	238.5	0.00097925	decay rates inconsistent	2.8e-21
Tagbanua	Kosipe	89.12	+/-	9.03	2673.6	+/-	270.9	0.00097678	decay rates inconsistent	3.2e-05
Tagalog	PNG_Highlander	80.82	+/-	7.27	2424.6	+/-	218.1	0.0009738	decay rates inconsistent	5.9e-26
Kosipe	Zambales	80.49	+/-	7.82	2414.7	+/-	234.6	0.0009695	decay rates inconsistent	3.7e-13
Dai	Koinambe	77.73	+/-	7.57	2331.9	+/-	227.1	0.00093981	decay rates inconsistent	5e-22
Dai	PNG_Highlander	77.28	+/-	7.24	2318.4	+/-	217.2	0.00093448	decay rates inconsistent	7.4e-24
Tagbanua	Papuans	82.91	+/-	5.98	2487.3	+/-	179.4	0.00093337	decay rates inconsistent	7e-06
Batak	PNG_Highlander	91.17	+/-	14.23	2735.1	+/-	426.9	0.00092237	decay rates inconsistent	0.013
Hezhen	PNG_Highlander	80.86	+/-	7.23	2425.8	+/-	216.9	0.00091558	decay rates inconsistent	2.5e-26
Papuans	Tagalog	76.17	+/-	6.77	2285.1	+/-	203.1	0.00090659	decay rates inconsistent	1.1e-26
She	PNG_Highlander	74.65	+/-	8.32	2239.5	+/-	249.6	0.00090298	decay rates inconsistent	1.5e-16
Hezhen	Koinambe	79.84	+/-	6.94	2395.2	+/-	208.2	0.00090297	decay rates inconsistent	6.1e-28
Kosipe	Tagalog	80.15	+/-	7.09	2404.5	+/-	212.7	0.00090063	decay rates inconsistent	5.2e-24
Dai	Kosipe	79.26	+/-	7.51	2377.8	+/-	225.3	0.00089343	decay rates inconsistent	3e-19
PNG_Highlander	Vietnamese	77.36	+/-	7.77	2320.8	+/-	233.1	0.00089233	decay rates inconsistent	1.3e-20
She	Koinambe	73.86	+/-	7.85	2215.8	+/-	235.5	0.00088963	decay rates inconsistent	2.6e-18
Japanese	PNG_Highlander	74.61	+/-	8.06	2238.3	+/-	241.8	0.0008753	decay rates inconsistent	1.2e-17
Batak	Koinambe	86.39	+/-	13.05	2591.7	+/-	391.5	0.00087271	decay rates inconsistent	6.4e-05
Koinambe	Vietnamese	75.94	+/-	7.98	2278.2	+/-	239.4	0.00087251	decay rates inconsistent	9.2e-19
Japanese	Koinambe	73.53	+/-	8.38	2205.9	+/-	251.4	0.00085989	decay rates inconsistent	9.1e-16
Papuans	Hezhen	76.15	+/-	6.1	2284.5	+/-	183	0.0008542	decay rates inconsistent	4.8e-33
Hezhen	Kosipe	80.17	+/-	6.46	2405.1	+/-	193.8	0.0008514	decay rates inconsistent	2.8e-24
Papuans	Dai	71.53	+/-	6.43	2145.9	+/-	192.9	0.0008509	decay rates inconsistent	5.1e-26
She	Kosipe	75.31	+/-	7.98	2259.3	+/-	239.4	0.00084996	decay rates inconsistent	2.4e-18
Malay	PNG_Highlander	79.02	+/-	8.28	2370.6	+/-	248.4	0.00083954	decay rates inconsistent	1.2e-12
PNG_Highlander	Seletar	81.98	+/-	8.39	2459.4	+/-	251.7	0.00083755	decay rates inconsistent	7.7e-20
Lao	PNG_Highlander	76.45	+/-	8.46	2293.5	+/-	253.8	0.00083686	decay rates inconsistent	8.3e-17
Koinambe	Malay	77.91	+/-	9.02	2337.3	+/-	270.6	0.00083606	decay rates inconsistent	3.1e-15
Kosipe	Vietnamese	76.79	+/-	7.89	2303.7	+/-	236.7	0.00082791	decay rates inconsistent	1.2e-19
Papuans	Vietnamese	72.33	+/-	6.26	2169.9	+/-	187.8	0.0008269	decay rates inconsistent	3.3e-28
Naxi	PNG_Highlander	71.87	+/-	8.28	2156.1	+/-	248.4	0.00082289	decay rates inconsistent	2.1e-15
Aboriginal_Australian	Igorot	78.27	+/-	7.11	2348.1	+/-	213.3	0.00082054	decay rates inconsistent	1.7e-25
Koinambe	Lao	74.78	+/-	8.53	2243.4	+/-	255.9	0.00081904	decay rates inconsistent	1e-15
Papuans	She	68.59	+/-	6.72	2057.7	+/-	201.6	0.00081756	decay rates inconsistent	1e-21
Naxi	Koinambe	71.23	+/-	8.24	2136.9	+/-	247.2	0.00081566	decay rates inconsistent	2.9e-15
Batak	Papuans	83.26	+/-	11.46	2497.8	+/-	343.8	0.00081476	decay rates inconsistent	0.0027
Papuans	Japanese	69.62	+/-	6.46	2088.6	+/-	193.8	0.00081363	decay rates inconsistent	2.4e-24
Kosipe	Malay	80.8	+/-	9.95	2424	+/-	298.5	0.00081146	decay rates inconsistent	2.1e-07
Cambodians	Koinambe	75.23	+/-	9.28	2256.9	+/-	278.4	0.00080879	decay rates inconsistent	2.8e-13
Koinambe	Seletar	79.28	+/-	8.66	2378.4	+/-	259.8	0.00080105	decay rates inconsistent	2.9e-17
Cambodians	PNG_Highlander	74.48	+/-	9.12	2234.4	+/-	273.6	0.00080065	decay rates inconsistent	1.7e-13
Papuans	Malay	75.61	+/-	7.27	2268.3	+/-	218.1	0.00079987	decay rates inconsistent	7.8e-11
Japanese	Kosipe	72.36	+/-	7.41	2170.8	+/-	222.3	0.00079945	decay rates inconsistent	8e-20
Kosipe	Lao	76.64	+/-	7.58	2299.2	+/-	227.4	0.00077451	decay rates inconsistent	2.8e-21
Naxi	Kosipe	71.51	+/-	7.82	2145.3	+/-	234.6	0.00077041	decay rates inconsistent	4.2e-17
Papuans	Naxi	66.67	+/-	6.72	2000.1	+/-	201.6	0.00076735	decay rates inconsistent	1.7e-20
MahMeri	PNG_Highlander	78.49	+/-	9.03	2354.7	+/-	270.9	0.00075516	decay rates inconsistent	5.3e-15
Papuans	Lao	70.07	+/-	7.24	2102.1	+/-	217.2	0.00075487	decay rates inconsistent	1.9e-19
Koinambe	MahMeri	76.7	+/-	10.54	2301	+/-	316.2	0.00075431	decay rates inconsistent	1.8e-10
Burmese	PNG_Highlander	74.13	+/-	7.87	2223.9	+/-	236.1	0.0007421	decay rates inconsistent	2.5e-18
Papuans	Seletar	73.68	+/-	7.79	2210.4	+/-	233.7	0.00073479	decay rates inconsistent	1.7e-18
Papuans	Cambodians	69.48	+/-	7.11	2084.4	+/-	213.3	0.00072973	decay rates inconsistent	8e-20
Koinambe	Temuan	72.91	+/-	10.64	2187.3	+/-	319.2	0.00072799	decay rates inconsistent	3.9e-09
Burmese	Koinambe	72.52	+/-	8.57	2175.6	+/-	257.1	0.00072551	decay rates inconsistent	1.4e-14
Kosipe	Seletar	79.18	+/-	8.48	2375.4	+/-	254.4	0.0007199	decay rates inconsistent	5.2e-18
PNG_Highlander	Temuan	72.52	+/-	9.34	2175.6	+/-	280.2	0.00071988	decay rates inconsistent	4.5e-12
Cambodians	Kosipe	73.37	+/-	7.64	2201.1	+/-	229.2	0.00071865	decay rates inconsistent	4.1e-19
Papuans	MahMeri	74	+/-	8.01	2220	+/-	240.3	0.00071584	decay rates inconsistent	2.7e-15
Aboriginal_Australian	Zambales	77.6	+/-	9.47	2328	+/-	284.1	0.00071091	decay rates inconsistent	1.4e-13
Jakun	PNG_Highlander	76.6	+/-	7.98	2298	+/-	239.4	0.00068216	decay rates inconsistent	4.1e-19
Koinambe	Mendriq	78.47	+/-	10.77	2354.1	+/-	323.1	0.00067598	decay rates inconsistent	1.7e-10
Mendriq	PNG_Highlander	77.98	+/-	10.09	2339.4	+/-	302.7	0.00067558	decay rates inconsistent	5.9e-12
Jakun	Koinambe	75.84	+/-	9.6	2275.2	+/-	288	0.00067406	decay rates inconsistent	1.5e-12
Papuans	Temuan	68.18	+/-	7.93	2045.4	+/-	237.9	0.00067256	decay rates inconsistent	4.1e-15
Burmese	Papuans	67.87	+/-	6.69	2036.1	+/-	200.7	0.00067087	decay rates inconsistent	1.9e-21
Burmese	Kosipe	73.54	+/-	7.59	2206.2	+/-	227.7	0.00066535	decay rates inconsistent	4.2e-19
Tagbanua	Aboriginal_Australian	85.95	+/-	8.22	2578.5	+/-	246.6	0.00065865	decay rates inconsistent	3.7e-06
Kosipe	MahMeri	74.28	+/-	9.46	2228.4	+/-	283.8	0.00064781	decay rates inconsistent	2.1e-12
CheWong	Koinambe	71.76	+/-	9.97	2152.8	+/-	299.1	0.00063976	decay rates inconsistent	3.2e-10
Kosipe	Temuan	70.98	+/-	8.32	2129.4	+/-	249.6	0.00063868	decay rates inconsistent	7.9e-15
Aboriginal_Australian	Tagalog	75.07	+/-	8.04	2252.1	+/-	241.2	0.00062993	decay rates inconsistent	5.5e-18
CheWong	PNG_Highlander	70.13	+/-	8.08	2103.9	+/-	242.4	0.00062962	decay rates inconsistent	2.1e-15
Jakun	Kosipe	78.41	+/-	7.21	2352.3	+/-	216.3	0.00061935	decay rates inconsistent	8.7e-25
Jehai	PNG_Highlander	74.37	+/-	8.03	2231.1	+/-	240.9	0.00061807	decay rates inconsistent	1.1e-17
Batak	Aboriginal_Australian	92.41	+/-	13.59	2772.3	+/-	407.7	0.00061427	decay rates inconsistent	3.4e-06
Kosipe	Mendriq	79.84	+/-	8.82	2395.2	+/-	264.6	0.00060772	decay rates inconsistent	7.7e-17
Aboriginal_Australian	Dai	71.98	+/-	7.18	2159.4	+/-	215.4	0.00060561	decay rates inconsistent	2.9e-14
Papuans	Mendriq	71.14	+/-	8.38	2134.2	+/-	251.4	0.00059937	decay rates inconsistent	1.1e-14
Papuans	Jakun	69.78	+/-	7.16	2093.4	+/-	214.8	0.00059813	decay rates inconsistent	1.1e-19
Kintaq	PNG_Highlander	70.95	+/-	7.83	2128.5	+/-	234.9	0.00059248	decay rates inconsistent	7e-17
Aboriginal_Australian	Malay	79.65	+/-	8.93	2389.5	+/-	267.9	0.00058683	decay rates inconsistent	3.1e-09
Jehai	Koinambe	70.27	+/-	8.88	2108.1	+/-	266.4	0.00058362	decay rates inconsistent	1.4e-12
CheWong	Papuans	65.98	+/-	7.43	1979.4	+/-	222.9	0.0005796	decay rates inconsistent	3.4e-16
Kintaq	Koinambe	70.26	+/-	8.16	2107.8	+/-	244.8	0.00057943	decay rates inconsistent	3.7e-15
Aboriginal_Australian	Hezhen	76.38	+/-	7.91	2291.4	+/-	237.3	0.00056444	decay rates inconsistent	2.4e-19
Agta	PNG_Highlander	76.84	+/-	11.4	2305.2	+/-	342	0.0005636	decay rates inconsistent	1.2e-07
Aboriginal_Australian	She	68.42	+/-	7.62	2052.6	+/-	228.6	0.00056207	decay rates inconsistent	1.4e-16
Aboriginal_Australian	Japanese	68.85	+/-	7.62	2065.5	+/-	228.6	0.00055734	decay rates inconsistent	8.5e-17
Agta	Koinambe	73.81	+/-	11.57	2214.3	+/-	347.1	0.00055466	decay rates inconsistent	1.8e-07
CheWong	Kosipe	69.19	+/-	7.67	2075.7	+/-	230.1	0.00054398	decay rates inconsistent	1.1e-16
Aboriginal_Australian	Vietnamese	69.17	+/-	7.15	2075.1	+/-	214.5	0.0005432	decay rates inconsistent	2.1e-19
Papuans	Jehai	65.31	+/-	7.56	1959.3	+/-	226.8	0.00053104	decay rates inconsistent	3e-15
Kintaq	Kosipe	70.81	+/-	7.88	2124.3	+/-	236.4	0.00052717	decay rates inconsistent	1.4e-16
Bateq	PNG_Highlander	67.5	+/-	8.96	2025	+/-	268.8	0.00052252	decay rates inconsistent	2.7e-11
Papuans	Kintaq	63.96	+/-	6.28	1918.8	+/-	188.4	0.00052	decay rates inconsistent	1.1e-21
Aboriginal_Australian	Lao	69.92	+/-	7.39	2097.6	+/-	221.7	0.00051235	decay rates inconsistent	1.6e-18
Agta	Kosipe	75.64	+/-	12.96	2269.2	+/-	388.8	0.0005068	decay rates inconsistent	0.00019
Aboriginal_Australian	Naxi	65.05	+/-	7.63	1951.5	+/-	228.9	0.00050653	decay rates inconsistent	7.8e-15
Bateq	Koinambe	64.76	+/-	9.24	1942.8	+/-	277.2	0.00050484	decay rates inconsistent	1.3e-09
Jehai	Kosipe	68.72	+/-	7.53	2061.6	+/-	225.9	0.00050415	decay rates inconsistent	3.8e-17
Agta	Papuans	69.04	+/-	9.83	2071.2	+/-	294.9	0.0004981	decay rates inconsistent	3.9e-08
Aboriginal_Australian	Seletar	76.23	+/-	8.8	2286.9	+/-	264	0.00049086	decay rates inconsistent	4.2e-13
PNG_Highlander	Santhal	63.54	+/-	11.58	1906.2	+/-	347.4	0.00047786	decay rates inconsistent	2.2e-05
Aboriginal_Australian	Cambodians	65.79	+/-	7.5	1973.7	+/-	225	0.00046949	decay rates inconsistent	9.2e-16
Bateq	Papuans	61.38	+/-	6.58	1841.4	+/-	197.4	0.00046881	decay rates inconsistent	5.6e-18
Aboriginal_Australian	MahMeri	74.08	+/-	9.11	2222.4	+/-	273.3	0.00046237	decay rates inconsistent	2.2e-13
PNG_Highlander	Paniya	61.68	+/-	8.62	1850.4	+/-	258.6	0.00045692	decay rates inconsistent	4.3e-10
Koinambe	Santhal	56.34	+/-	9.46	1690.2	+/-	283.8	0.00043866	decay rates inconsistent	1.4e-06
Bateq	Kosipe	65.8	+/-	7.64	1974	+/-	229.2	0.0004374	decay rates inconsistent	1.1e-11
Aboriginal_Australian	Burmese	66.51	+/-	7.97	1995.3	+/-	239.1	0.00042427	decay rates inconsistent	3.6e-14
Aboriginal_Australian	Temuan	65.21	+/-	9.46	1956.3	+/-	283.8	0.00041726	decay rates inconsistent	2.9e-09
Kosipe	Santhal	59.99	+/-	12.1	1799.7	+/-	363	0.00041166	decay rates inconsistent	0.00038
Koinambe	Paniya	53.96	+/-	8.2	1618.8	+/-	246	0.00040897	decay rates inconsistent	2.4e-08
Kosipe	Paniya	61.3	+/-	7.78	1839	+/-	233.4	0.00039917	decay rates inconsistent	9.8e-08
Aboriginal_Australian	Mendriq	74.25	+/-	14.31	2227.5	+/-	429.3	0.00039552	decay rates inconsistent	0.00011
Koinambe	Onge	64.3	+/-	11.31	1929	+/-	339.3	0.00038897	decay rates inconsistent	1.2e-05
Aboriginal_Australian	CheWong	68.23	+/-	12.05	2046.9	+/-	361.5	0.00038757	decay rates inconsistent	7.9e-06
Papuans	Onge	62.91	+/-	7.26	1887.3	+/-	217.8	0.00038252	decay rates inconsistent	4.2e-08
Papuans	Santhal	50.08	+/-	9.49	1502.4	+/-	284.7	0.00038161	decay rates inconsistent	7e-05
Kosipe	Onge	72.91	+/-	11.41	2187.3	+/-	342.3	0.00037842	decay rates inconsistent	1.9e-06
Onge	PNG_Highlander	61.36	+/-	7.7	1840.8	+/-	231	0.00037452	decay rates inconsistent	1.8e-08
Papuans	Paniya	50.39	+/-	8.4	1511.7	+/-	252	0.00037295	decay rates inconsistent	1.2e-05
Jarawa	Koinambe	57.11	+/-	11.53	1713.3	+/-	345.9	0.00036393	decay rates inconsistent	0.00039
Aboriginal_Australian	Jakun	65.81	+/-	10.22	1974.3	+/-	306.6	0.00035427	decay rates inconsistent	6.4e-08
Aboriginal_Australian	Kintaq	68.25	+/-	11.9	2047.5	+/-	357	0.00035308	decay rates inconsistent	5.1e-06
Jarawa	PNG_Highlander	54.7	+/-	8.4	1641	+/-	252	0.00035198	decay rates inconsistent	1.9e-06
Papuans	Jarawa	53.91	+/-	7.72	1617.3	+/-	231.6	0.00034211	decay rates inconsistent	2.2e-05
Agta	Aboriginal_Australian	72.56	+/-	10.99	2176.8	+/-	329.7	0.00033809	decay rates inconsistent	0.00014
Jarawa	Kosipe	61.44	+/-	10.18	1843.2	+/-	305.4	0.00033109	decay rates inconsistent	0.00012
Aboriginal_Australian	Jehai	63.61	+/-	9.79	1908.3	+/-	293.7	0.00032489	decay rates inconsistent	4.4e-08
Aboriginal_Australian	Bateq	59.09	+/-	10.48	1772.7	+/-	314.4	0.00027297	decay rates inconsistent	1.3e-05
French	Igorot	7.94	+/-	1.52	238.2	+/-	45.6	0.00026862	decay rates inconsistent	9.7e-05
French	Koinambe	8.68	+/-	2.05	260.4	+/-	61.5	0.00026808	decay rates inconsistent	0.013
French	PNG_Highlander	8.52	+/-	1.93	255.6	+/-	57.9	0.00025956	decay rates inconsistent	0.0052
French	Papuans	8.47	+/-	1.95	254.1	+/-	58.5	0.00025785	decay rates inconsistent	0.0071
French	Zambales	7.68	+/-	1.5	230.4	+/-	45	0.00024143	decay rates inconsistent	0.00015
French	Melanesians	7.24	+/-	1.49	217.2	+/-	44.7	0.00023271	decay rates inconsistent	0.0006
Aboriginal_Australian	Santhal	53.83	+/-	11.71	1614.9	+/-	351.3	0.00023194	decay rates inconsistent	0.0023
Aboriginal_Australian	Paniya	53.63	+/-	7.94	1608.9	+/-	238.2	0.00023123	decay rates inconsistent	1e-07
French	Tagalog	6.95	+/-	1.3	208.5	+/-	39	0.00021184	decay rates inconsistent	4.7e-05
Aboriginal_Australian	French	8.89	+/-	1.86	266.7	+/-	55.8	0.0002049	decay rates inconsistent	0.00089
Tagbanua	French	7.07	+/-	1.26	212.1	+/-	37.8	0.00020073	decay rates inconsistent	1.2e-05
Batak	French	6.79	+/-	1.16	203.7	+/-	34.8	0.00018134	decay rates inconsistent	2.5e-06
French	Seletar	7.13	+/-	1.2	213.9	+/-	36	0.00016855	decay rates inconsistent	1.3e-06
Yorubas	Igorot	13.19	+/-	2.46	395.7	+/-	73.8	0.00015938	decay rates inconsistent	4.5e-05
CheWong	French	6.35	+/-	1.26	190.5	+/-	37.8	0.00014928	decay rates inconsistent	0.00023
Agta	French	5.58	+/-	1.08	167.4	+/-	32.4	0.00014491	decay rates inconsistent	0.00012
Yorubas	Zambales	14.52	+/-	3.27	435.6	+/-	98.1	0.00014342	decay rates inconsistent	0.0046
French	Mendriq	6.38	+/-	1.17	191.4	+/-	35.1	0.00014295	decay rates inconsistent	3e-05
French	Jehai	7.21	+/-	1.2	216.3	+/-	36	0.00013954	decay rates inconsistent	9.2e-07
French	Kintaq	7	+/-	1.16	210	+/-	34.8	0.00013156	decay rates inconsistent	9.3e-07
Bateq	French	6.36	+/-	1.27	190.8	+/-	38.1	0.00012652	decay rates inconsistent	0.00031
Yorubas	Dai	12.22	+/-	2.58	366.6	+/-	77.4	0.00010841	decay rates inconsistent	0.0012
Yorubas	She	12.12	+/-	2.98	363.6	+/-	89.4	0.00010815	decay rates inconsistent	0.025
Yorubas	Vietnamese	11.03	+/-	2.47	330.9	+/-	74.1	0.0001007	decay rates inconsistent	0.0042
French	Onge	5.85	+/-	1.01	175.5	+/-	30.3	9.884e-05	decay rates inconsistent	3.1e-06
Tagbanua	Yorubas	11.83	+/-	2.84	354.9	+/-	85.2	9.724e-05	decay rates inconsistent	0.016
French	Jarawa	5.18	+/-	0.88	155.4	+/-	26.4	9.425e-05	decay rates inconsistent	2.3e-06
Japanese	Yorubas	10.73	+/-	2.5	321.9	+/-	75	9.423e-05	decay rates inconsistent	0.0097
Yorubas	Naxi	11.68	+/-	2.42	350.4	+/-	72.6	9.37e-05	decay rates inconsistent	0.0007
Yorubas	Lao	12.14	+/-	2.46	364.2	+/-	73.8	9.251e-05	decay rates inconsistent	0.00045
Yorubas	Malay	12.52	+/-	2.96	375.6	+/-	88.8	8.553e-05	decay rates inconsistent	0.012
Igorot	Santhal	15.54	+/-	3.96	466.2	+/-	118.8	8.403e-05	decay rates inconsistent	0.047
Yorubas	Seletar	13.49	+/-	3.4	404.7	+/-	102	8.166e-05	decay rates inconsistent	0.038
Yorubas	Temuan	11.77	+/-	2.82	353.1	+/-	84.6	8.103e-05	decay rates inconsistent	0.016
Cambodians	Yorubas	11.17	+/-	2.1	335.1	+/-	63	7.996e-05	decay rates inconsistent	5.2e-05
Paniya	Zambales	13.31	+/-	3.36	399.3	+/-	100.8	7.86e-05	decay rates inconsistent	0.038
Batak	Yorubas	9.27	+/-	1.8	278.1	+/-	54	7.693e-05	decay rates inconsistent	0.00014
French	Santhal	5.96	+/-	1.1	178.8	+/-	33	7.489e-05	decay rates inconsistent	3.4e-05
French	Paniya	6.76	+/-	1.22	202.8	+/-	36.6	7.374e-05	decay rates inconsistent	1.6e-05
Santhal	Zambales	15.39	+/-	3.6	461.7	+/-	108	7.098e-05	decay rates inconsistent	0.01
Burmese	Yorubas	10.72	+/-	2.16	321.6	+/-	64.8	6.094e-05	decay rates inconsistent	0.00037
She	Santhal	16.79	+/-	4.24	503.7	+/-	127.2	5.318e-05	decay rates inconsistent	0.039
Santhal	Vietnamese	12.48	+/-	2.97	374.4	+/-	89.1	4.135e-05	decay rates inconsistent	0.014
Naxi	Santhal	15.59	+/-	3.92	467.7	+/-	117.6	4.092e-05	decay rates inconsistent	0.038
Lao	Santhal	17.7	+/-	4.46	531	+/-	133.8	3.976e-05	decay rates inconsistent	0.038
Jakun	Paniya	13.17	+/-	2.93	395.1	+/-	87.9	2.739e-05	decay rates inconsistent	0.0036
Santhal	Temuan	15.16	+/-	3.45	454.8	+/-	103.5	2.495e-05	decay rates inconsistent	0.006
