# Supplementary material for: Genetic characterization of populations in the Marquesas Archipelago in the context of the Austronesian expansion
Source: Sci Rep. 2022 Mar 29;12:5312. doi: 10.1038/s41598-022-08910-w (PMC8964752; doi:10.1038/s41598-022-08910-w)
Supplement: Supplementary file 21 — Supplementary Table 11. [file 41598_2022_8910_MOESM21_ESM.xlsx]

## Sheet: Nuku Hiva
Supplementary Table 11. Nuku Hiva ALDER analysis.
Admixed population: Nuku Hiva
Source A	Source B	Admixture time (GBP)	+/-	stderr	Admixture time (YBP)	+/-	stderr	LD decay curve amplitude	Decay	p-value
French	Igorot	5.7	+/-	1.24	171	+/-	37.2	0.00026269	decay ok	0.0022
French	Yami	5.71	+/-	1.18	171.3	+/-	35.4	0.00025889	decay ok	0.00062
French	Ami	5.79	+/-	1.21	173.7	+/-	36.3	0.00025501	decay ok	0.00091
French	Visayan	6.43	+/-	1.23	192.9	+/-	36.9	0.0002409	decay ok	9.3e-05
French	Zambales	6.18	+/-	1.31	185.4	+/-	39.3	0.00023892	decay ok	0.0012
French	Murut	5.68	+/-	1.31	170.4	+/-	39.3	0.00023599	decay ok	0.0072
French	Casigurans	5.53	+/-	1.35	165.9	+/-	40.5	0.00023586	decay ok	0.021
French	Dusun	5.96	+/-	1.39	178.8	+/-	41.7	0.00023573	decay ok	0.0098
French	Dai	5.73	+/-	1.22	171.9	+/-	36.6	0.00022633	decay ok	0.0013
French	She	5.42	+/-	1.34	162.6	+/-	40.2	0.00022247	decay ok	0.028
French	Vietnamese	5.45	+/-	1.22	163.5	+/-	36.6	0.00021883	decay ok	0.004
French	Tagalog	5.65	+/-	1.2	169.5	+/-	36	0.0002147	decay ok	0.0014
French	Bajo	5.55	+/-	1.38	166.5	+/-	41.4	0.00021218	decay ok	0.031
French	Lao	5.78	+/-	1.26	173.4	+/-	37.8	0.00020739	decay ok	0.0023
French	Cambodians	5.8	+/-	1.19	174	+/-	35.7	0.00019075	decay ok	0.00052
French	Malay	5.65	+/-	1.33	169.5	+/-	39.9	0.00019073	decay ok	0.011
French	Hezhen	5.48	+/-	1.29	164.4	+/-	38.7	0.00019004	decay ok	0.011
French	MahMeri	5.74	+/-	1.37	172.2	+/-	41.1	0.00018488	decay ok	0.015
French	Temuan	5.46	+/-	1.29	163.8	+/-	38.7	0.00018368	decay ok	0.013
French	Jakun	5.66	+/-	1.2	169.8	+/-	36	0.00017939	decay ok	0.0012
Yorubas	Igorot	6.41	+/-	1.28	192.3	+/-	38.4	0.00016899	decay ok	0.00029
French	CheWong	5.15	+/-	1.08	154.5	+/-	32.4	0.00016697	decay ok	0.001
Yorubas	Ami	6.49	+/-	1.13	194.7	+/-	33.9	0.00015784	decay ok	4.9e-06
French	Burmese	5.55	+/-	1.36	166.5	+/-	40.8	0.00015613	decay ok	0.025
Yorubas	Yami	5.77	+/-	0.88	173.1	+/-	26.4	0.00014904	decay ok	2.5e-08
Yorubas	Zambales	6.89	+/-	1.03	206.7	+/-	30.9	0.00014656	decay ok	1.2e-08
Yorubas	Visayan	6.92	+/-	1.14	207.6	+/-	34.2	0.00014329	decay ok	6.6e-07
Casigurans	Yorubas	6.1	+/-	1.28	183	+/-	38.4	0.00014236	decay ok	0.00097
Dusun	Yorubas	6.64	+/-	1.18	199.2	+/-	35.4	0.00014088	decay ok	9.8e-06
Bateq	French	5.44	+/-	1.33	163.2	+/-	39.9	0.0001369	decay ok	0.022
Yorubas	Dai	6.31	+/-	1.04	189.3	+/-	31.2	0.00013568	decay ok	6.4e-07
Yorubas	Murut	6.02	+/-	1.16	180.6	+/-	34.8	0.00013463	decay ok	0.00012
Yorubas	She	5.85	+/-	1.15	175.5	+/-	34.5	0.00013077	decay ok	0.00017
Yorubas	Vietnamese	5.88	+/-	1.07	176.4	+/-	32.1	0.0001286	decay ok	1.9e-05
Yorubas	Tagalog	5.62	+/-	0.99	168.6	+/-	29.7	0.00012113	decay ok	6.4e-06
Yorubas	Lao	6.31	+/-	1.11	189.3	+/-	33.3	0.00012061	decay ok	7.4e-06
Yorubas	Naxi	5.91	+/-	1.07	177.3	+/-	32.1	0.00011818	decay ok	1.6e-05
Bajo	Yorubas	5.21	+/-	0.88	156.3	+/-	26.4	0.00011145	decay ok	1.4e-06
Yorubas	Hezhen	6.46	+/-	1.16	193.8	+/-	34.8	0.00010817	decay ok	1.4e-05
Cambodians	Yorubas	6.22	+/-	0.96	186.6	+/-	28.8	0.00010607	decay ok	5.2e-08
Yorubas	MahMeri	6.14	+/-	1.46	184.2	+/-	43.8	0.00010379	decay ok	0.014
Yorubas	Malay	5.74	+/-	1.05	172.2	+/-	31.5	0.00010117	decay ok	2.5e-05
Yorubas	Temuan	5.58	+/-	1.22	167.4	+/-	36.6	9.864e-05	decay ok	0.0027
Igorot	Paniya	7.28	+/-	1.52	218.4	+/-	45.6	8.629e-05	decay ok	0.00087
Burmese	Yorubas	5.9	+/-	1.15	177	+/-	34.5	8.249e-05	decay ok	0.00015
Ami	Paniya	7.98	+/-	1.34	239.4	+/-	40.2	8.005e-05	decay ok	1.2e-06
Paniya	Zambales	9.57	+/-	1.45	287.1	+/-	43.5	7.441e-05	decay ok	2.2e-08
Paniya	Yami	7.07	+/-	1.35	212.1	+/-	40.5	7.21e-05	decay ok	7.9e-05
Igorot	Santhal	8.1	+/-	1.61	243	+/-	48.3	7.166e-05	decay ok	0.00027
Yorubas	Jehai	5.64	+/-	1.28	169.2	+/-	38.4	7.157e-05	decay ok	0.0055
Ilocano	Santhal	9.44	+/-	1.82	283.2	+/-	54.6	7.009e-05	decay ok	0.00024
Dai	Paniya	7.53	+/-	1.53	225.9	+/-	45.9	6.49e-05	decay ok	0.00044
Murut	Paniya	7.51	+/-	1.89	225.3	+/-	56.7	6.483e-05	decay ok	0.037
Ami	Santhal	8.41	+/-	1.19	252.3	+/-	35.7	6.24e-05	decay ok	1e-09
Paniya	Vietnamese	7.16	+/-	1.37	214.8	+/-	41.1	6.008e-05	decay ok	8.5e-05
Tagalog	Paniya	8.02	+/-	1.84	240.6	+/-	55.2	5.934e-05	decay ok	0.0068
Santhal	Yami	7.51	+/-	0.96	225.3	+/-	28.8	5.731e-05	decay ok	2.9e-06
Casigurans	Santhal	8.45	+/-	2.01	253.5	+/-	60.3	5.532e-05	decay ok	0.014
Naxi	Paniya	7.39	+/-	1.58	221.7	+/-	47.4	5.443e-05	decay ok	0.0016
Santhal	Zambales	9.36	+/-	1.34	280.8	+/-	40.2	5.416e-05	decay ok	1.8e-09
Lao	Paniya	7.47	+/-	1.44	224.1	+/-	43.2	5.235e-05	decay ok	0.00012
French	Yorubas	6.85	+/-	1.22	205.5	+/-	36.6	5.163e-05	decay ok	1.1e-05
Dusun	Santhal	8.2	+/-	1.46	246	+/-	43.8	5.084e-05	decay ok	1.1e-05
Murut	Santhal	7.81	+/-	1.24	234.3	+/-	37.2	4.997e-05	decay ok	1.5e-07
Bajo	Paniya	6.5	+/-	1.53	195	+/-	45.9	4.671e-05	decay ok	0.011
Dai	Santhal	7.96	+/-	1.53	238.8	+/-	45.9	4.654e-05	decay ok	0.0001
She	Santhal	7.01	+/-	1.61	210.3	+/-	48.3	4.469e-05	decay ok	0.0072
Santhal	Vietnamese	6.9	+/-	1.08	207	+/-	32.4	4.213e-05	decay ok	9.3e-08
Malay	Paniya	7.68	+/-	1.72	230.4	+/-	51.6	4.195e-05	decay ok	0.0043
Paniya	Temuan	6.94	+/-	1.61	208.2	+/-	48.3	3.951e-05	decay ok	0.0081
Cambodians	Paniya	6.67	+/-	1.2	200.1	+/-	36	3.911e-05	decay ok	1.3e-05
Lao	Santhal	7.75	+/-	1.15	232.5	+/-	34.5	3.814e-05	decay ok	7.8e-09
Bajo	Santhal	6.84	+/-	1.33	205.2	+/-	39.9	3.679e-05	decay ok	0.00015
Jakun	Paniya	7.77	+/-	1.45	233.1	+/-	43.5	3.658e-05	decay ok	4.5e-05
CheWong	Paniya	6.37	+/-	1.59	191.1	+/-	47.7	3.489e-05	decay ok	0.034
Paniya	Seletar	6.89	+/-	1.41	206.7	+/-	42.3	3.038e-05	decay ok	0.00057
MahMeri	Santhal	8.53	+/-	2.15	255.9	+/-	64.5	2.937e-05	decay ok	0.038
Batak	Santhal	6.88	+/-	1.57	206.4	+/-	47.1	2.935e-05	decay ok	0.006
Malay	Santhal	7.24	+/-	1.46	217.2	+/-	43.8	2.854e-05	decay ok	0.00036
Burmese	Paniya	7.56	+/-	1.64	226.8	+/-	49.2	2.774e-05	decay ok	0.0021
Cambodians	Santhal	6.02	+/-	1.28	180.6	+/-	38.4	2.511e-05	decay ok	0.0013
Santhal	Temuan	6.52	+/-	1.47	195.6	+/-	44.1	2.358e-05	decay ok	0.0048
Jakun	Santhal	6.72	+/-	1.23	201.6	+/-	36.9	2.054e-05	decay ok	2.5e-05
Burmese	Santhal	6.41	+/-	1.58	192.3	+/-	47.4	1.459e-05	decay ok	0.027
Bajo	Burmese	7.61	+/-	1.39	228.3	+/-	41.7	1.234e-05	decay ok	2.5e-05
Bajo	Hezhen	6.51	+/-	1.41	195.3	+/-	42.3	1.051e-05	decay ok	0.0021
Kosipe	Pangasinense	83.32	+/-	7.71	2499.6	+/-	231.3	0.00094613	decay rates inconsistent	2.8e-12
Papuans	Pangasinense	75.8	+/-	8.45	2274	+/-	253.5	0.0009192	decay rates inconsistent	1.6e-16
Koinambe	Pangasinense	73.73	+/-	8.96	2211.9	+/-	268.8	0.00091034	decay rates inconsistent	9.7e-14
Pangasinense	PNG_Highlander	72.65	+/-	7.96	2179.5	+/-	238.8	0.00089247	decay rates inconsistent	4.9e-15
Kosipe	Ilocano	61.53	+/-	7.23	1845.9	+/-	216.9	0.00074331	decay rates inconsistent	9.2e-15
Ilocano	PNG_Highlander	54.85	+/-	7.24	1645.5	+/-	217.2	0.00074112	decay rates inconsistent	1.9e-11
Papuans	Ilocano	55.81	+/-	7.78	1674.3	+/-	233.4	0.00072545	decay rates inconsistent	3.9e-10
Kosipe	Tagalog	63.46	+/-	8.95	1903.8	+/-	268.5	0.00072219	decay rates inconsistent	4.7e-05
Kosipe	Zambales	68.65	+/-	9.93	2059.5	+/-	297.9	0.00072156	decay rates inconsistent	2.4e-06
Kosipe	Murut	62.85	+/-	8.77	1885.5	+/-	263.1	0.00071742	decay rates inconsistent	2e-06
Murut	PNG_Highlander	55.71	+/-	9.41	1671.3	+/-	282.3	0.00071493	decay rates inconsistent	7.3e-06
Igorot	PNG_Highlander	50.02	+/-	10.04	1500.6	+/-	301.2	0.00070973	decay rates inconsistent	0.0012
Tagalog	PNG_Highlander	56.48	+/-	9.73	1694.4	+/-	291.9	0.00070804	decay rates inconsistent	0.00034
Koinambe	Ilocano	53.37	+/-	7.51	1601.1	+/-	225.3	0.00070532	decay rates inconsistent	6.4e-10
She	Kosipe	62.32	+/-	6.67	1869.6	+/-	200.1	0.00070145	decay rates inconsistent	2.6e-10
Aboriginal_Australian	Pangasinense	73.38	+/-	10.39	2201.4	+/-	311.7	0.00069947	decay rates inconsistent	4.6e-08
Papuans	Zambales	60.28	+/-	9.14	1808.4	+/-	274.2	0.00069737	decay rates inconsistent	3.9e-07
Kosipe	Visayan	60.64	+/-	11.65	1819.2	+/-	349.5	0.00069523	decay rates inconsistent	0.00072
Ami	PNG_Highlander	51.36	+/-	9.96	1540.8	+/-	298.8	0.00069219	decay rates inconsistent	0.0033
Japanese	Kosipe	62.25	+/-	6.27	1867.5	+/-	188.1	0.00068754	decay rates inconsistent	4e-12
PNG_Highlander	Visayan	53.88	+/-	11.28	1616.4	+/-	338.4	0.00067999	decay rates inconsistent	0.0022
She	Koinambe	53.48	+/-	6.78	1604.4	+/-	203.4	0.00067846	decay rates inconsistent	1.6e-12
Japanese	PNG_Highlander	54.52	+/-	6.06	1635.6	+/-	181.8	0.00067758	decay rates inconsistent	3.5e-13
Papuans	Murut	55.18	+/-	11.06	1655.4	+/-	331.8	0.00067651	decay rates inconsistent	0.0024
She	PNG_Highlander	53.11	+/-	6.42	1593.3	+/-	192.6	0.00067592	decay rates inconsistent	7.2e-14
PNG_Highlander	Zambales	57.26	+/-	7.8	1717.8	+/-	234	0.00067591	decay rates inconsistent	6.1e-09
Igorot	Kosipe	53.57	+/-	10.16	1607.1	+/-	304.8	0.000674	decay rates inconsistent	0.00068
Koinambe	Zambales	57.99	+/-	9.05	1739.7	+/-	271.5	0.00067187	decay rates inconsistent	7.8e-08
Papuans	Tagalog	55.18	+/-	11.23	1655.4	+/-	336.9	0.00066551	decay rates inconsistent	0.012
PNG_Highlander	Vietnamese	53.38	+/-	6.83	1601.4	+/-	204.9	0.00066389	decay rates inconsistent	1.6e-10
Dai	Kosipe	58.66	+/-	6.76	1759.8	+/-	202.8	0.00066204	decay rates inconsistent	3.5e-10
PNG_Highlander	Seletar	66.59	+/-	12.46	1997.7	+/-	373.8	0.00066117	decay rates inconsistent	0.0026
Papuans	Vietnamese	55.03	+/-	7.36	1650.9	+/-	220.8	0.00066025	decay rates inconsistent	8e-11
Dai	Koinambe	52.12	+/-	6.52	1563.6	+/-	195.6	0.00066018	decay rates inconsistent	6.8e-13
Casigurans	Kosipe	61.36	+/-	12.08	1840.8	+/-	362.4	0.00065914	decay rates inconsistent	0.0035
Dai	PNG_Highlander	51.78	+/-	6.33	1553.4	+/-	189.9	0.00065822	decay rates inconsistent	9e-11
Japanese	Koinambe	53.46	+/-	6.48	1603.8	+/-	194.4	0.00065755	decay rates inconsistent	1.1e-12
Koinambe	Murut	53.14	+/-	9.94	1594.2	+/-	298.2	0.00065624	decay rates inconsistent	0.00013
Kosipe	Vietnamese	60.03	+/-	6.83	1800.9	+/-	204.9	0.00065566	decay rates inconsistent	1.9e-10
Papuans	Seletar	67.79	+/-	13.39	2033.7	+/-	401.7	0.00065337	decay rates inconsistent	0.0084
Kosipe	Seletar	74.52	+/-	13.83	2235.6	+/-	414.9	0.0006531	decay rates inconsistent	0.01
Papuans	Japanese	53.99	+/-	7.34	1619.7	+/-	220.2	0.00065228	decay rates inconsistent	9.8e-11
Papuans	She	52.44	+/-	7.75	1573.2	+/-	232.5	0.0006484	decay rates inconsistent	7e-09
Hezhen	Kosipe	61.71	+/-	6.75	1851.3	+/-	202.5	0.00064786	decay rates inconsistent	4.7e-12
Dusun	PNG_Highlander	49.84	+/-	8.96	1495.2	+/-	268.8	0.0006475	decay rates inconsistent	1.4e-05
Casigurans	PNG_Highlander	53.65	+/-	10.74	1609.5	+/-	322.2	0.00064647	decay rates inconsistent	0.001
Naxi	Kosipe	59.78	+/-	7.4	1793.4	+/-	222	0.00064519	decay rates inconsistent	3.5e-13
Koinambe	Vietnamese	52.33	+/-	7.03	1569.9	+/-	210.9	0.0006441	decay rates inconsistent	5.2e-11
Papuans	Dai	51.96	+/-	7.14	1558.8	+/-	214.2	0.00064016	decay rates inconsistent	1.8e-10
Papuans	Temuan	64.1	+/-	8.33	1923	+/-	249.9	0.0006381	decay rates inconsistent	7.3e-12
Koinambe	Seletar	63.91	+/-	13.32	1917.3	+/-	399.6	0.00063684	decay rates inconsistent	0.0027
Hezhen	PNG_Highlander	53.85	+/-	5.6	1615.5	+/-	168	0.00063651	decay rates inconsistent	3.7e-18
Papuans	Naxi	53.89	+/-	7.44	1616.7	+/-	223.2	0.00063407	decay rates inconsistent	2.3e-10
Hezhen	Koinambe	54.39	+/-	6.28	1631.7	+/-	188.4	0.00063325	decay rates inconsistent	2.4e-15
Naxi	PNG_Highlander	51.67	+/-	7.2	1550.1	+/-	216	0.00063089	decay rates inconsistent	3.8e-10
Ami	Koinambe	47.45	+/-	10.16	1423.5	+/-	304.8	0.00062419	decay rates inconsistent	0.014
Papuans	Hezhen	53.88	+/-	7.08	1616.4	+/-	212.4	0.00062261	decay rates inconsistent	1.5e-11
Koinambe	Temuan	60.49	+/-	8.55	1814.7	+/-	256.5	0.00061917	decay rates inconsistent	7.9e-10
Naxi	Koinambe	51.89	+/-	7.58	1556.7	+/-	227.4	0.00061833	decay rates inconsistent	4.1e-09
Papuans	MahMeri	59.98	+/-	7.59	1799.4	+/-	227.7	0.00061498	decay rates inconsistent	5.6e-09
Kosipe	Temuan	68.26	+/-	8.15	2047.8	+/-	244.5	0.00061382	decay rates inconsistent	2.2e-12
PNG_Highlander	Temuan	58.78	+/-	7.31	1763.4	+/-	219.3	0.00061153	decay rates inconsistent	4.5e-13
Kosipe	MahMeri	64.85	+/-	8.37	1945.5	+/-	251.1	0.00061067	decay rates inconsistent	1.6e-06
Dusun	Papuans	48.98	+/-	10.18	1469.4	+/-	305.4	0.0006102	decay rates inconsistent	0.0015
Koinambe	Tagalog	50.71	+/-	9.94	1521.3	+/-	298.2	0.00060957	decay rates inconsistent	0.0016
Kosipe	Lao	58.37	+/-	7.1	1751.1	+/-	213	0.00060818	decay rates inconsistent	3.6e-07
Igorot	Koinambe	44.63	+/-	9.89	1338.9	+/-	296.7	0.00060709	decay rates inconsistent	0.0048
Dusun	Kosipe	53.39	+/-	10.33	1601.7	+/-	309.9	0.00060499	decay rates inconsistent	0.00056
Lao	PNG_Highlander	51.34	+/-	6.62	1540.2	+/-	198.6	0.00060479	decay rates inconsistent	1.3e-09
MahMeri	PNG_Highlander	56.09	+/-	6.88	1682.7	+/-	206.4	0.00060358	decay rates inconsistent	1.1e-08
Koinambe	Lao	51.25	+/-	6.88	1537.5	+/-	206.4	0.00060339	decay rates inconsistent	1.1e-10
Koinambe	MahMeri	56.5	+/-	7.14	1695	+/-	214.2	0.0006013	decay rates inconsistent	2.6e-09
Dusun	Koinambe	47.55	+/-	9.67	1426.5	+/-	290.1	0.00059937	decay rates inconsistent	0.00046
Jakun	Koinambe	63.84	+/-	10.74	1915.2	+/-	322.2	0.00059512	decay rates inconsistent	1.9e-05
Papuans	Lao	52.29	+/-	7.5	1568.7	+/-	225	0.00059437	decay rates inconsistent	1.6e-09
Jakun	Kosipe	71.63	+/-	12.04	2148.9	+/-	361.2	0.00058549	decay rates inconsistent	0.0013
Casigurans	Koinambe	49.77	+/-	11.47	1493.1	+/-	344.1	0.00057881	decay rates inconsistent	0.0076
Papuans	Jakun	63.78	+/-	11.31	1913.4	+/-	339.3	0.00057758	decay rates inconsistent	0.00029
Jakun	PNG_Highlander	61.14	+/-	10.54	1834.2	+/-	316.2	0.00057396	decay rates inconsistent	8.6e-05
Cambodians	PNG_Highlander	50.46	+/-	7.5	1513.8	+/-	225	0.00056276	decay rates inconsistent	9.2e-09
Cambodians	Kosipe	56.36	+/-	8.18	1690.8	+/-	245.4	0.00055537	decay rates inconsistent	6.2e-08
Cambodians	Koinambe	49.77	+/-	7.88	1493.1	+/-	236.4	0.00055357	decay rates inconsistent	1.4e-07
Papuans	Cambodians	51.36	+/-	8.25	1540.8	+/-	247.5	0.00055288	decay rates inconsistent	2.6e-07
Burmese	PNG_Highlander	53.53	+/-	8.58	1605.9	+/-	257.4	0.00055066	decay rates inconsistent	8.8e-07
Burmese	Papuans	55.67	+/-	10.12	1670.1	+/-	303.6	0.00054889	decay rates inconsistent	6e-05
Burmese	Kosipe	60.38	+/-	10.71	1811.4	+/-	321.3	0.00053785	decay rates inconsistent	0.00086
Kosipe	Mendriq	71.25	+/-	9.34	2137.5	+/-	280.2	0.00053073	decay rates inconsistent	1.2e-09
Burmese	Koinambe	51.56	+/-	9.78	1546.8	+/-	293.4	0.00052457	decay rates inconsistent	7.2e-05
Bateq	Kosipe	72.24	+/-	7.1	2167.2	+/-	213	0.00051034	decay rates inconsistent	1.2e-07
Aeta	PNG_Highlander	67.08	+/-	10.61	2012.4	+/-	318.3	0.00050951	decay rates inconsistent	0.00014
Malay	PNG_Highlander	49.98	+/-	10.29	1499.4	+/-	308.7	0.00050889	decay rates inconsistent	0.014
Papuans	Mendriq	62.29	+/-	8.91	1868.7	+/-	267.3	0.00050879	decay rates inconsistent	2.9e-08
Bateq	PNG_Highlander	63.96	+/-	9.15	1918.8	+/-	274.5	0.00050783	decay rates inconsistent	1.6e-06
Mendriq	PNG_Highlander	59.38	+/-	9.06	1781.4	+/-	271.8	0.00050538	decay rates inconsistent	6.8e-08
Papuans	Jehai	63.44	+/-	8.87	1903.2	+/-	266.1	0.00050086	decay rates inconsistent	4.6e-10
Bateq	Papuans	64.37	+/-	11.32	1931.1	+/-	339.6	0.00049656	decay rates inconsistent	0.00018
Agta	Papuans	70.72	+/-	11.11	2121.6	+/-	333.3	0.00049453	decay rates inconsistent	1e-07
Aboriginal_Australian	Ilocano	44.96	+/-	6.75	1348.8	+/-	202.5	0.00049395	decay rates inconsistent	4.9e-08
Kintaq	PNG_Highlander	57.66	+/-	6.58	1729.8	+/-	197.4	0.00049382	decay rates inconsistent	2.7e-09
Jehai	Kosipe	67.76	+/-	8.88	2032.8	+/-	266.4	0.00049269	decay rates inconsistent	2.9e-09
Jehai	PNG_Highlander	59.57	+/-	8.78	1787.1	+/-	263.4	0.00049168	decay rates inconsistent	6.1e-09
Kintaq	Kosipe	66.45	+/-	7.27	1993.5	+/-	218.1	0.0004905	decay rates inconsistent	2.3e-07
Koinambe	Mendriq	57.77	+/-	8.93	1733.1	+/-	267.9	0.00048941	decay rates inconsistent	5.3e-08
Bateq	Koinambe	60.58	+/-	9.21	1817.4	+/-	276.3	0.00048739	decay rates inconsistent	3.5e-07
CheWong	Kosipe	58.95	+/-	12.42	1768.5	+/-	372.6	0.00048161	decay rates inconsistent	0.0055
Kintaq	Koinambe	56.05	+/-	7.19	1681.5	+/-	215.7	0.0004808	decay rates inconsistent	3.2e-09
Agta	Koinambe	65.12	+/-	9.86	1953.6	+/-	295.8	0.00047978	decay rates inconsistent	2.1e-08
Papuans	Kintaq	58.25	+/-	8.08	1747.5	+/-	242.4	0.000479	decay rates inconsistent	2.1e-07
Agta	Kosipe	70.9	+/-	6.53	2127	+/-	195.9	0.00047272	decay rates inconsistent	1.4e-10
Agta	PNG_Highlander	63.66	+/-	7.76	1909.8	+/-	232.8	0.00046931	decay rates inconsistent	1.3e-13
Jehai	Koinambe	56.55	+/-	9.02	1696.5	+/-	270.6	0.00046552	decay rates inconsistent	1.9e-07
Aboriginal_Australian	She	46.53	+/-	6.37	1395.9	+/-	191.1	0.00045722	decay rates inconsistent	1.4e-10
Aboriginal_Australian	Dai	46.05	+/-	6.43	1381.5	+/-	192.9	0.00045339	decay rates inconsistent	3.4e-08
Aboriginal_Australian	Zambales	47.13	+/-	10.05	1413.9	+/-	301.5	0.00044667	decay rates inconsistent	0.0015
Aboriginal_Australian	Murut	44.47	+/-	9.84	1334.1	+/-	295.2	0.00044193	decay rates inconsistent	0.0033
Aboriginal_Australian	Vietnamese	44.86	+/-	7.88	1345.8	+/-	236.4	0.00043719	decay rates inconsistent	6.9e-06
Aboriginal_Australian	Japanese	44.95	+/-	6.78	1348.5	+/-	203.4	0.00043696	decay rates inconsistent	2.5e-07
Aboriginal_Australian	Hezhen	48.87	+/-	6.34	1466.1	+/-	190.2	0.00043308	decay rates inconsistent	6.6e-12
Aboriginal_Australian	Naxi	46.47	+/-	7.29	1394.1	+/-	218.7	0.00042856	decay rates inconsistent	9.5e-08
Aboriginal_Australian	MahMeri	51.57	+/-	6.9	1547.1	+/-	207	0.0004211	decay rates inconsistent	5.7e-07
Aboriginal_Australian	Lao	45.16	+/-	6.62	1354.8	+/-	198.6	0.00041496	decay rates inconsistent	3e-08
Ami	Aboriginal_Australian	38.65	+/-	8.76	1159.5	+/-	262.8	0.00040679	decay rates inconsistent	0.021
Aboriginal_Australian	Dusun	40.26	+/-	9.4	1207.8	+/-	282	0.00039884	decay rates inconsistent	0.0096
Kosipe	Malay	45.95	+/-	8.22	1378.5	+/-	246.6	0.00038435	decay rates inconsistent	0.001
Aboriginal_Australian	Temuan	49.15	+/-	8.21	1474.5	+/-	246.3	0.00037439	decay rates inconsistent	1.3e-06
PNG_Highlander	Santhal	48.05	+/-	6.32	1441.5	+/-	189.6	0.00035621	decay rates inconsistent	1.5e-11
Aboriginal_Australian	Burmese	47.25	+/-	8.43	1417.5	+/-	252.9	0.00035499	decay rates inconsistent	1.1e-05
Papuans	Onge	60.14	+/-	12.87	1804.2	+/-	386.1	0.0003548	decay rates inconsistent	0.0016
Koinambe	Onge	56.94	+/-	12.49	1708.2	+/-	374.7	0.00035402	decay rates inconsistent	0.0027
Agta	Aboriginal_Australian	66.55	+/-	14.02	1996.5	+/-	420.6	0.00035079	decay rates inconsistent	0.0012
Koinambe	Santhal	46.76	+/-	7.78	1402.8	+/-	233.4	0.0003506	decay rates inconsistent	1e-06
Onge	PNG_Highlander	56.73	+/-	10.3	1701.9	+/-	309	0.00034942	decay rates inconsistent	1.9e-05
Kosipe	Onge	63.16	+/-	11.08	1894.8	+/-	332.4	0.00034614	decay rates inconsistent	6.3e-06
Aboriginal_Australian	Cambodians	40.89	+/-	7.75	1226.7	+/-	232.5	0.00034611	decay rates inconsistent	6.9e-05
Aboriginal_Australian	Jakun	50.61	+/-	11.07	1518.3	+/-	332.1	0.00034342	decay rates inconsistent	0.0042
PNG_Highlander	Paniya	46.54	+/-	6.02	1396.2	+/-	180.6	0.00034249	decay rates inconsistent	5.5e-12
Papuans	Santhal	46.82	+/-	7.9	1404.6	+/-	237	0.00033967	decay rates inconsistent	1.6e-06
Kosipe	Santhal	51.61	+/-	9.18	1548.3	+/-	275.4	0.00033724	decay rates inconsistent	0.00012
Aboriginal_Australian	Seletar	44.53	+/-	10.69	1335.9	+/-	320.7	0.00033218	decay rates inconsistent	0.016
Aboriginal_Australian	Mendriq	54.05	+/-	10.23	1621.5	+/-	306.9	0.00032918	decay rates inconsistent	6.6e-05
Koinambe	Paniya	42.57	+/-	7.85	1277.1	+/-	235.5	0.00031982	decay rates inconsistent	3.1e-05
Aeta	Aboriginal_Australian	57.33	+/-	12.13	1719.9	+/-	363.9	0.00031326	decay rates inconsistent	0.049
Aboriginal_Australian	Jehai	51.29	+/-	8.38	1538.7	+/-	251.4	0.00031291	decay rates inconsistent	5e-07
Papuans	Paniya	42.49	+/-	7.31	1274.7	+/-	219.3	0.00030778	decay rates inconsistent	3.3e-06
Jarawa	PNG_Highlander	51.66	+/-	11.33	1549.8	+/-	339.9	0.00030625	decay rates inconsistent	0.0027
Aboriginal_Australian	Bateq	54.31	+/-	9.83	1629.3	+/-	294.9	0.00030486	decay rates inconsistent	0.00022
Aboriginal_Australian	Kintaq	48.43	+/-	6.74	1452.9	+/-	202.2	0.00029666	decay rates inconsistent	2.6e-07
Kosipe	Paniya	44.76	+/-	9.07	1342.8	+/-	272.1	0.0002881	decay rates inconsistent	0.00042
Jarawa	Kosipe	55.94	+/-	12.96	1678.2	+/-	388.8	0.00028623	decay rates inconsistent	0.0084
French	Ilocano	5.89	+/-	1.12	176.7	+/-	33.6	0.00025601	decay rates inconsistent	8.2e-05
French	Pangasinense	5.34	+/-	1.04	160.2	+/-	31.2	0.00023115	decay rates inconsistent	0.00016
Aboriginal_Australian	Santhal	44.34	+/-	8.67	1330.2	+/-	260.1	0.00021883	decay rates inconsistent	0.00016
French	Naxi	5.33	+/-	1.3	159.9	+/-	39	0.00019795	decay rates inconsistent	0.023
Aboriginal_Australian	Paniya	36.23	+/-	6.7	1086.9	+/-	201	0.00018462	decay rates inconsistent	3.4e-05
Yorubas	Ilocano	6.75	+/-	1.03	202.5	+/-	30.9	0.00016156	decay rates inconsistent	3.1e-08
Yorubas	Pangasinense	5.45	+/-	0.9	163.5	+/-	27	0.00013161	decay rates inconsistent	6.2e-07
Melanesians	Yorubas	6.04	+/-	1.46	181.2	+/-	43.8	0.00012901	decay rates inconsistent	0.019
Melanesians	Cambodians	16.34	+/-	3.98	490.2	+/-	119.4	0.00012684	decay rates inconsistent	0.021
Japanese	Yorubas	5.73	+/-	1.31	171.9	+/-	39.3	0.00012337	decay rates inconsistent	0.0063
Yorubas	Kayah_Lebbo	5.09	+/-	1.2	152.7	+/-	36	0.0001165	decay rates inconsistent	0.012
Melanesians	Hezhen	13.14	+/-	3.18	394.2	+/-	95.4	0.00011511	decay rates inconsistent	0.019
Tagbanua	Yorubas	5.64	+/-	1.17	169.2	+/-	35.1	0.0001119	decay rates inconsistent	0.00073
Melanesians	She	11.87	+/-	3.02	356.1	+/-	90.6	0.00011079	decay rates inconsistent	0.044
Melanesians	Jarawa	20.3	+/-	5.08	609	+/-	152.4	0.0001083	decay rates inconsistent	0.034
Batak	Yorubas	5.16	+/-	0.88	154.8	+/-	26.4	0.0001019	decay rates inconsistent	2.1e-06
Ilocano	Paniya	10.31	+/-	1.63	309.3	+/-	48.9	9.803e-05	decay rates inconsistent	1.8e-07
Yorubas	Jakun	5.26	+/-	0.92	157.8	+/-	27.6	9.268e-05	decay rates inconsistent	6.6e-06
Yorubas	Seletar	5.46	+/-	1.2	163.8	+/-	36	9.042e-05	decay rates inconsistent	0.0026
CheWong	Yorubas	4.96	+/-	0.96	148.8	+/-	28.8	8.779e-05	decay rates inconsistent	0.00011
Agta	Yorubas	5.32	+/-	1.27	159.6	+/-	38.1	8.458e-05	decay rates inconsistent	0.015
Aeta	Yorubas	4.57	+/-	1.04	137.1	+/-	31.2	8.043e-05	decay rates inconsistent	0.0057
Paniya	Visayan	9.91	+/-	1.91	297.3	+/-	57.3	7.631e-05	decay rates inconsistent	0.00012
Yorubas	Mendriq	4.9	+/-	1.07	147	+/-	32.1	7.383e-05	decay rates inconsistent	0.0026
Dusun	Paniya	8.87	+/-	1.85	266.1	+/-	55.5	7.32e-05	decay rates inconsistent	0.00085
French	Paniya	5.45	+/-	1.29	163.5	+/-	38.7	6.923e-05	decay rates inconsistent	0.013
Santhal	Visayan	10.11	+/-	2	303.3	+/-	60	5.906e-05	decay rates inconsistent	0.00024
Yorubas	Onge	5.99	+/-	1.52	179.7	+/-	45.6	5.661e-05	decay rates inconsistent	0.041
Tagalog	Santhal	9.2	+/-	1.7	276	+/-	51	4.956e-05	decay rates inconsistent	3.2e-05
MahMeri	Paniya	9.05	+/-	1.74	271.5	+/-	52.2	4.725e-05	decay rates inconsistent	0.00011
Agta	Ami	21.19	+/-	5.4	635.7	+/-	162	3.807e-05	decay rates inconsistent	0.045
Mendriq	Paniya	10.57	+/-	2.36	317.1	+/-	70.8	3.093e-05	decay rates inconsistent	0.0042
Ami	Burmese	9.94	+/-	2.43	298.2	+/-	72.9	2.041e-05	decay rates inconsistent	0.023
Batak	Ami	21.37	+/-	3.97	641.1	+/-	119.1	1.841e-05	decay rates inconsistent	0.003
Burmese	Dusun	10.04	+/-	2.09	301.2	+/-	62.7	1.517e-05	decay rates inconsistent	0.0048
Burmese	Zambales	10.75	+/-	2.32	322.5	+/-	69.6	1.395e-05	decay rates inconsistent	0.0093
