# Supplementary material for: Genetic characterization of populations in the Marquesas Archipelago in the context of the Austronesian expansion
Source: Sci Rep. 2022 Mar 29;12:5312. doi: 10.1038/s41598-022-08910-w (PMC8964752; doi:10.1038/s41598-022-08910-w)
Supplement: Supplementary file 22 — Supplementary Table 12. [file 41598_2022_8910_MOESM22_ESM.xlsx]

## Sheet: Hiva Oa
Supplementary Table 12. Hiva Oa ALDER analysis.
Admixed population: Hiva Oa
Source A	Source B	Admixture time (GBP)	+/-	stderr	Admixture time (YBP)	+/-	stderr	LD decay curve amplitude	Decay	p-value
Papuans	Pangasinense	88.04	+/-	9.83	2641.2	+/-	294.9	0.00122064	decay rates inconsistent	2.1e-15
Pangasinense	PNG_Highlander	87.3	+/-	8.51	2619	+/-	255.3	0.00121391	decay rates inconsistent	6.3e-16
Koinambe	Pangasinense	81.68	+/-	5.9	2450.4	+/-	177	0.00113515	decay rates inconsistent	1.7e-20
Ami	PNG_Highlander	75.83	+/-	6.17	2274.9	+/-	185.1	0.00105377	decay rates inconsistent	3.5e-16
Ami	Koinambe	74.19	+/-	6.02	2225.7	+/-	180.6	0.00103825	decay rates inconsistent	2.2e-15
Ami	Papuans	76.55	+/-	7.42	2296.5	+/-	222.6	0.00103427	decay rates inconsistent	9.1e-13
Kosipe	Pangasinense	82.49	+/-	5.74	2474.7	+/-	172.2	0.00102766	decay rates inconsistent	2.1e-25
Murut	PNG_Highlander	75.05	+/-	7.79	2251.5	+/-	233.7	0.00101143	decay rates inconsistent	3.6e-08
PNG_Highlander	Yami	73.08	+/-	6.74	2192.4	+/-	202.2	0.00100425	decay rates inconsistent	2.4e-12
Koinambe	Yami	72.52	+/-	6.69	2175.6	+/-	200.7	0.00099898	decay rates inconsistent	3.9e-12
Ami	Kosipe	76.79	+/-	6.96	2303.7	+/-	208.8	0.00098948	decay rates inconsistent	2.3e-16
Papuans	Yami	73.74	+/-	7.83	2212.2	+/-	234.9	0.00098032	decay rates inconsistent	6.3e-10
Koinambe	Murut	71.94	+/-	9.08	2158.2	+/-	272.4	0.0009676	decay rates inconsistent	2.9e-05
Kosipe	Yami	75.16	+/-	8.07	2254.8	+/-	242.1	0.00094292	decay rates inconsistent	1.2e-10
Papuans	Murut	72.4	+/-	9.44	2172	+/-	283.2	0.00091626	decay rates inconsistent	6.5e-05
Aboriginal_Australian	Pangasinense	95.3	+/-	10.46	2859	+/-	313.8	0.00091362	decay rates inconsistent	2.3e-14
Casigurans	PNG_Highlander	72.88	+/-	7.14	2186.4	+/-	214.2	0.00088799	decay rates inconsistent	7.1e-09
Casigurans	Papuans	73.75	+/-	7.28	2212.5	+/-	218.4	0.00087995	decay rates inconsistent	6e-10
Casigurans	Koinambe	71.95	+/-	6.83	2158.5	+/-	204.9	0.0008799	decay rates inconsistent	3.3e-10
Papuans	Tagalog	72.45	+/-	7.01	2173.5	+/-	210.3	0.00085471	decay rates inconsistent	2.3e-14
Tagalog	PNG_Highlander	70.43	+/-	6.07	2112.9	+/-	182.1	0.00084011	decay rates inconsistent	6.6e-15
Koinambe	Tagalog	69.93	+/-	6.22	2097.9	+/-	186.6	0.00083639	decay rates inconsistent	4.4e-13
Kosipe	Murut	70.34	+/-	9.64	2110.2	+/-	289.2	0.00082812	decay rates inconsistent	1.7e-05
She	Koinambe	68.87	+/-	5.57	2066.1	+/-	167.1	0.00082348	decay rates inconsistent	9.7e-19
Casigurans	Kosipe	72.71	+/-	7.87	2181.3	+/-	236.1	0.00081869	decay rates inconsistent	3.4e-11
Koinambe	Vietnamese	70.05	+/-	4.7	2101.5	+/-	141	0.00081398	decay rates inconsistent	9.6e-16
Papuans	Vietnamese	72.18	+/-	7.07	2165.4	+/-	212.1	0.00081191	decay rates inconsistent	4.9e-10
She	PNG_Highlander	69.34	+/-	6.64	2080.2	+/-	199.2	0.00080144	decay rates inconsistent	1e-13
Papuans	She	70.06	+/-	7.53	2101.8	+/-	225.9	0.00079716	decay rates inconsistent	1.1e-11
PNG_Highlander	Vietnamese	70.29	+/-	6.53	2108.7	+/-	195.9	0.00079635	decay rates inconsistent	9e-10
Japanese	PNG_Highlander	72.09	+/-	7.82	2162.7	+/-	234.6	0.00079505	decay rates inconsistent	2.4e-10
Papuans	Japanese	72.79	+/-	8.76	2183.7	+/-	262.8	0.00079459	decay rates inconsistent	3.5e-08
Japanese	Koinambe	69.75	+/-	7.37	2092.5	+/-	221.1	0.00078448	decay rates inconsistent	2.4e-11
Papuans	Lao	74.41	+/-	7.84	2232.3	+/-	235.2	0.00077857	decay rates inconsistent	9.9e-15
Kosipe	Tagalog	70.7	+/-	6.86	2121	+/-	205.8	0.00077693	decay rates inconsistent	1.8e-13
She	Kosipe	71.02	+/-	6.16	2130.6	+/-	184.8	0.00076355	decay rates inconsistent	3.6e-21
Papuans	Seletar	73.88	+/-	8.72	2216.4	+/-	261.6	0.00076175	decay rates inconsistent	8.1e-08
Koinambe	Lao	70.14	+/-	6.61	2104.2	+/-	198.3	0.00075831	decay rates inconsistent	4.9e-17
Lao	PNG_Highlander	71.72	+/-	7.28	2151.6	+/-	218.4	0.0007533	decay rates inconsistent	2.9e-13
Naxi	Koinambe	69.12	+/-	5.67	2073.6	+/-	170.1	0.00074392	decay rates inconsistent	1.1e-10
Papuans	Malay	71.99	+/-	7.08	2159.7	+/-	212.4	0.00074387	decay rates inconsistent	4.3e-13
Hezhen	Koinambe	66.45	+/-	5.2	1993.5	+/-	156	0.00074043	decay rates inconsistent	4.8e-17
Cambodians	Koinambe	67.94	+/-	5.74	2038.2	+/-	172.2	0.00073741	decay rates inconsistent	6.3e-14
Japanese	Kosipe	72.2	+/-	8.33	2166	+/-	249.9	0.00073657	decay rates inconsistent	2e-11
Koinambe	Malay	69.49	+/-	6.2	2084.7	+/-	186	0.00073648	decay rates inconsistent	2.5e-12
Malay	PNG_Highlander	70.79	+/-	6.12	2123.7	+/-	183.6	0.00073454	decay rates inconsistent	1.9e-14
Koinambe	Seletar	68.72	+/-	7.27	2061.6	+/-	218.1	0.00073251	decay rates inconsistent	1.5e-07
Papuans	MahMeri	77.77	+/-	7.64	2333.1	+/-	229.2	0.00072893	decay rates inconsistent	2.7e-08
Kosipe	Vietnamese	70	+/-	5.53	2100	+/-	165.9	0.00072726	decay rates inconsistent	4.6e-14
Papuans	Temuan	74.26	+/-	8.89	2227.8	+/-	266.7	0.00072702	decay rates inconsistent	1.2e-11
Hezhen	PNG_Highlander	66.41	+/-	6.92	1992.3	+/-	207.6	0.00072686	decay rates inconsistent	6.2e-13
Papuans	Cambodians	70.44	+/-	8.15	2113.2	+/-	244.5	0.00072472	decay rates inconsistent	1e-08
Papuans	Hezhen	66.85	+/-	7.12	2005.5	+/-	213.6	0.00072437	decay rates inconsistent	2.2e-12
PNG_Highlander	Seletar	69.84	+/-	8.68	2095.2	+/-	260.4	0.00071927	decay rates inconsistent	1.1e-05
Naxi	PNG_Highlander	68.39	+/-	7.61	2051.7	+/-	228.3	0.00071553	decay rates inconsistent	4.9e-07
Koinambe	MahMeri	73.69	+/-	6.36	2210.7	+/-	190.8	0.00071132	decay rates inconsistent	2.2e-10
Koinambe	Temuan	70.2	+/-	7.79	2106	+/-	233.7	0.00070959	decay rates inconsistent	2.4e-12
PNG_Highlander	Temuan	71.19	+/-	8.4	2135.7	+/-	252	0.00070921	decay rates inconsistent	2.7e-10
Papuans	Naxi	68.29	+/-	7.39	2048.7	+/-	221.7	0.00070593	decay rates inconsistent	4.8e-06
Cambodians	PNG_Highlander	67.47	+/-	7.92	2024.1	+/-	237.6	0.00070485	decay rates inconsistent	7.1e-09
MahMeri	PNG_Highlander	74.23	+/-	7.35	2226.9	+/-	220.5	0.00069959	decay rates inconsistent	1.5e-07
CheWong	Papuans	79.08	+/-	10.4	2372.4	+/-	312	0.00069861	decay rates inconsistent	5.6e-08
Kosipe	Lao	72.06	+/-	7.43	2161.8	+/-	222.9	0.00069641	decay rates inconsistent	1.1e-13
CheWong	PNG_Highlander	77.5	+/-	8.83	2325	+/-	264.9	0.00069637	decay rates inconsistent	9.3e-11
Kosipe	Malay	71.3	+/-	7.12	2139	+/-	213.6	0.00069376	decay rates inconsistent	3.5e-14
Kosipe	Seletar	71.9	+/-	9.08	2157	+/-	272.4	0.00069254	decay rates inconsistent	1e-06
Ami	Aboriginal_Australian	73.04	+/-	8.02	2191.2	+/-	240.6	0.00067913	decay rates inconsistent	7.6e-11
Papuans	Jakun	74.57	+/-	8.18	2237.1	+/-	245.4	0.00067837	decay rates inconsistent	4e-17
Hezhen	Kosipe	66.89	+/-	6.11	2006.7	+/-	183.3	0.00067748	decay rates inconsistent	3e-21
Aboriginal_Australian	Yami	73.5	+/-	7.69	2205	+/-	230.7	0.00067261	decay rates inconsistent	1.3e-13
Papuans	Kintaq	83.55	+/-	10.26	2506.5	+/-	307.8	0.00066608	decay rates inconsistent	3.9e-07
Aboriginal_Australian	Murut	73.83	+/-	8.8	2214.9	+/-	264	0.00066224	decay rates inconsistent	1.1e-05
Burmese	Papuans	68.78	+/-	7.24	2063.4	+/-	217.2	0.00066123	decay rates inconsistent	2e-09
Burmese	Koinambe	66.02	+/-	6.88	1980.6	+/-	206.4	0.0006597	decay rates inconsistent	7.8e-11
Aeta	Koinambe	78.81	+/-	9.53	2364.3	+/-	285.9	0.00065755	decay rates inconsistent	0.015
Kosipe	MahMeri	75.01	+/-	7.08	2250.3	+/-	212.4	0.00065649	decay rates inconsistent	2.5e-12
Jakun	Koinambe	68.99	+/-	6.29	2069.7	+/-	188.7	0.00065424	decay rates inconsistent	1.4e-19
Naxi	Kosipe	67.73	+/-	5.4	2031.9	+/-	162	0.00064979	decay rates inconsistent	1.2e-12
Burmese	PNG_Highlander	67.54	+/-	7.36	2026.2	+/-	220.8	0.00064813	decay rates inconsistent	3.4e-09
Cambodians	Kosipe	67.28	+/-	6.2	2018.4	+/-	186	0.00064589	decay rates inconsistent	4.7e-13
CheWong	Koinambe	70.89	+/-	7.18	2126.7	+/-	215.4	0.00064368	decay rates inconsistent	1.2e-16
Jakun	PNG_Highlander	70.41	+/-	6.8	2112.3	+/-	204	0.00064364	decay rates inconsistent	1.1e-18
Jakun	Kosipe	75.25	+/-	9.77	2257.5	+/-	293.1	0.00064012	decay rates inconsistent	2.4e-11
Kosipe	Temuan	70.9	+/-	8.23	2127	+/-	246.9	0.00063942	decay rates inconsistent	3.8e-15
Kintaq	PNG_Highlander	80.24	+/-	9.46	2407.2	+/-	283.8	0.00063562	decay rates inconsistent	8.5e-07
Papuans	Mendriq	74.25	+/-	9.41	2227.5	+/-	282.3	0.00063073	decay rates inconsistent	1e-07
Koinambe	Mendriq	71.15	+/-	6.12	2134.5	+/-	183.6	0.00062759	decay rates inconsistent	1.4e-12
Mendriq	PNG_Highlander	73.31	+/-	7.89	2199.3	+/-	236.7	0.00062663	decay rates inconsistent	1e-09
Papuans	Jehai	80.21	+/-	10.81	2406.3	+/-	324.3	0.00061426	decay rates inconsistent	3.8e-06
Aeta	Papuans	80.28	+/-	10.77	2408.4	+/-	323.1	0.00061401	decay rates inconsistent	0.016
Kintaq	Koinambe	75.57	+/-	7.19	2267.1	+/-	215.7	0.00061315	decay rates inconsistent	6.9e-12
Jehai	Koinambe	75.68	+/-	7.86	2270.4	+/-	235.8	0.0006104	decay rates inconsistent	1e-08
Aeta	PNG_Highlander	77.58	+/-	11.09	2327.4	+/-	332.7	0.00060494	decay rates inconsistent	0.017
Burmese	Kosipe	67.6	+/-	7.97	2028	+/-	239.1	0.00060042	decay rates inconsistent	6.9e-09
Bateq	PNG_Highlander	71.82	+/-	9.35	2154.6	+/-	280.5	0.00059331	decay rates inconsistent	1.3e-08
Jehai	PNG_Highlander	76.52	+/-	9.38	2295.6	+/-	281.4	0.00058999	decay rates inconsistent	9.7e-07
CheWong	Kosipe	73.08	+/-	7.64	2192.4	+/-	229.2	0.00058111	decay rates inconsistent	5.9e-19
Bateq	Papuans	72.07	+/-	10.71	2162.1	+/-	321.3	0.00057659	decay rates inconsistent	9.1e-08
Aboriginal_Australian	She	75.21	+/-	8.56	2256.3	+/-	256.8	0.00057586	decay rates inconsistent	1.4e-13
Aboriginal_Australian	Vietnamese	76.94	+/-	7.65	2308.2	+/-	229.5	0.00057129	decay rates inconsistent	1e-13
Bateq	Koinambe	66.75	+/-	8.27	2002.5	+/-	248.1	0.00056854	decay rates inconsistent	9.9e-12
Kosipe	Mendriq	71.5	+/-	7.42	2145	+/-	222.6	0.00056415	decay rates inconsistent	2.1e-14
Jehai	Kosipe	78.64	+/-	8.96	2359.2	+/-	268.8	0.00056027	decay rates inconsistent	8.4e-11
Kintaq	Kosipe	76.29	+/-	8.22	2288.7	+/-	246.6	0.00055079	decay rates inconsistent	1.5e-12
Aboriginal_Australian	Casigurans	68.8	+/-	8.31	2064	+/-	249.3	0.00055072	decay rates inconsistent	1.2e-10
Aboriginal_Australian	Tagalog	71.62	+/-	7.22	2148.6	+/-	216.6	0.00054992	decay rates inconsistent	6.4e-16
Bateq	Kosipe	70.21	+/-	11.2	2106.3	+/-	336	0.00053827	decay rates inconsistent	1.9e-07
Aeta	Kosipe	74.08	+/-	11.86	2222.4	+/-	355.8	0.00052063	decay rates inconsistent	0.039
Aboriginal_Australian	Japanese	73.67	+/-	8.89	2210.1	+/-	266.7	0.00051653	decay rates inconsistent	2.2e-10
Aboriginal_Australian	Naxi	76.08	+/-	9.01	2282.4	+/-	270.3	0.00050612	decay rates inconsistent	2.8e-08
Aboriginal_Australian	Lao	73.83	+/-	8.67	2214.9	+/-	260.1	0.00049602	decay rates inconsistent	2.1e-14
Aboriginal_Australian	Cambodians	72.02	+/-	8.92	2160.6	+/-	267.6	0.00048104	decay rates inconsistent	5.1e-08
Aboriginal_Australian	Hezhen	71.84	+/-	10.06	2155.2	+/-	301.8	0.00047044	decay rates inconsistent	9.4e-09
Aboriginal_Australian	Malay	70.12	+/-	7.79	2103.6	+/-	233.7	0.00044166	decay rates inconsistent	1.7e-11
Aboriginal_Australian	MahMeri	76.16	+/-	9.06	2284.8	+/-	271.8	0.00043932	decay rates inconsistent	1.4e-07
Jarawa	Koinambe	65.66	+/-	10.77	1969.8	+/-	323.1	0.00043204	decay rates inconsistent	5.7e-07
Koinambe	Onge	60.63	+/-	9.24	1818.9	+/-	277.2	0.00042597	decay rates inconsistent	2.8e-08
Aboriginal_Australian	Kintaq	92.36	+/-	13.26	2770.8	+/-	397.8	0.00042264	decay rates inconsistent	4.7e-06
Koinambe	Santhal	56.06	+/-	8.9	1681.8	+/-	267	0.00041864	decay rates inconsistent	4.1e-06
Aboriginal_Australian	CheWong	77.65	+/-	11.97	2329.5	+/-	359.1	0.00041707	decay rates inconsistent	4.7e-08
Aboriginal_Australian	Temuan	70.97	+/-	8.83	2129.1	+/-	264.9	0.00041333	decay rates inconsistent	1.4e-11
Aboriginal_Australian	Seletar	65.95	+/-	7.8	1978.5	+/-	234	0.00041322	decay rates inconsistent	8.4e-09
PNG_Highlander	Santhal	58.1	+/-	10.17	1743	+/-	305.1	0.00040808	decay rates inconsistent	0.00015
Papuans	Santhal	57.52	+/-	10.3	1725.6	+/-	309	0.00040282	decay rates inconsistent	0.00044
Aboriginal_Australian	Jehai	86.99	+/-	15.25	2609.7	+/-	457.5	0.00040074	decay rates inconsistent	0.00057
Aboriginal_Australian	Burmese	70.38	+/-	7.45	2111.4	+/-	223.5	0.00039924	decay rates inconsistent	1.4e-10
Aboriginal_Australian	Mendriq	77.2	+/-	10.99	2316	+/-	329.7	0.00039528	decay rates inconsistent	2.5e-09
Koinambe	Paniya	44.76	+/-	11.28	1342.8	+/-	338.4	0.00039052	decay rates inconsistent	0.038
Aboriginal_Australian	Jakun	68.89	+/-	9.43	2066.7	+/-	282.9	0.00036981	decay rates inconsistent	1.4e-10
Aboriginal_Australian	Bateq	77.17	+/-	15.8	2315.1	+/-	474	0.00036917	decay rates inconsistent	0.00055
Kosipe	Santhal	55.7	+/-	11.05	1671	+/-	331.5	0.00036424	decay rates inconsistent	0.00024
Jarawa	Kosipe	65.32	+/-	10.96	1959.6	+/-	328.8	0.00035202	decay rates inconsistent	1.3e-06
Papuans	Onge	56.47	+/-	11.5	1694.1	+/-	345	0.00034979	decay rates inconsistent	0.00048
Papuans	Jarawa	59.3	+/-	14.14	1779	+/-	424.2	0.00034459	decay rates inconsistent	0.014
Kosipe	Onge	58.7	+/-	8.3	1761	+/-	249	0.00034152	decay rates inconsistent	8.2e-10
Aboriginal_Australian	Jarawa	88	+/-	16	2640	+/-	480	0.00028696	decay rates inconsistent	0.0033
French	Koinambe	5.49	+/-	1.26	164.7	+/-	37.8	0.00027876	decay rates inconsistent	0.0075
French	Papuans	4.77	+/-	1.07	143.1	+/-	32.1	0.00025639	decay rates inconsistent	0.0043
French	PNG_Highlander	4.94	+/-	1.21	148.2	+/-	36.3	0.00025564	decay rates inconsistent	0.024
Aboriginal_Australian	Santhal	65.46	+/-	11.73	1963.8	+/-	351.9	0.00024683	decay rates inconsistent	1.4e-05
Aboriginal_Australian	Onge	71.65	+/-	13.77	2149.5	+/-	413.1	0.00024396	decay rates inconsistent	0.00015
French	Yami	3.82	+/-	0.58	114.6	+/-	17.4	0.00024132	decay rates inconsistent	3.2e-08
Ami	French	3.92	+/-	0.5	117.6	+/-	15	0.00023661	decay rates inconsistent	2.9e-12
French	Pangasinense	3.87	+/-	0.61	116.1	+/-	18.3	0.00023607	decay rates inconsistent	1.1e-07
Casigurans	French	4.06	+/-	0.55	121.8	+/-	16.5	0.00023063	decay rates inconsistent	6.2e-11
French	Murut	3.92	+/-	0.54	117.6	+/-	16.2	0.00022528	decay rates inconsistent	3.1e-10
French	Tagalog	3.88	+/-	0.54	116.4	+/-	16.2	0.00020667	decay rates inconsistent	3e-10
French	She	3.96	+/-	0.48	118.8	+/-	14.4	0.00020107	decay rates inconsistent	1.3e-13
French	Vietnamese	3.84	+/-	0.52	115.2	+/-	15.6	0.00019801	decay rates inconsistent	7.1e-11
Tagbanua	French	3.62	+/-	0.47	108.6	+/-	14.1	0.00019296	decay rates inconsistent	1.2e-11
French	Lao	3.91	+/-	0.59	117.3	+/-	17.7	0.0001923	decay rates inconsistent	2.2e-08
Aboriginal_Australian	French	4.07	+/-	0.76	122.1	+/-	22.8	0.00018617	decay rates inconsistent	4.3e-05
French	Japanese	4.08	+/-	0.6	122.4	+/-	18	0.00018424	decay rates inconsistent	5.9e-09
French	Malay	3.75	+/-	0.51	112.5	+/-	15.3	0.00017664	decay rates inconsistent	1.3e-10
French	Cambodians	3.82	+/-	0.57	114.6	+/-	17.1	0.0001765	decay rates inconsistent	9.8e-09
French	Jakun	3.91	+/-	0.62	117.3	+/-	18.6	0.00017552	decay rates inconsistent	1.3e-07
French	Seletar	4.18	+/-	0.74	125.4	+/-	22.2	0.00017176	decay rates inconsistent	6.7e-06
French	Naxi	3.77	+/-	0.57	113.1	+/-	17.1	0.00017091	decay rates inconsistent	2.8e-08
Aeta	French	3.67	+/-	0.51	110.1	+/-	15.3	0.00016846	decay rates inconsistent	3.8e-10
French	Temuan	3.68	+/-	0.54	110.4	+/-	16.2	0.00016709	decay rates inconsistent	5.1e-09
French	MahMeri	3.78	+/-	0.64	113.4	+/-	19.2	0.00016449	decay rates inconsistent	1.5e-06
CheWong	French	3.98	+/-	0.53	119.4	+/-	15.9	0.00016359	decay rates inconsistent	2e-11
French	Hezhen	3.53	+/-	0.51	105.9	+/-	15.3	0.00015546	decay rates inconsistent	2.9e-09
French	Mendriq	4.01	+/-	0.66	120.3	+/-	19.8	0.00014129	decay rates inconsistent	7.7e-07
Burmese	French	3.73	+/-	0.52	111.9	+/-	15.6	0.00013769	decay rates inconsistent	5.1e-10
French	Kintaq	3.93	+/-	0.55	117.9	+/-	16.5	0.0001337	decay rates inconsistent	5.2e-10
Bateq	French	4.09	+/-	0.59	122.7	+/-	17.7	0.00012836	decay rates inconsistent	2.1e-09
French	Jehai	3.63	+/-	0.57	108.9	+/-	17.1	0.00012754	decay rates inconsistent	1.4e-07
Yorubas	Yami	5.53	+/-	1.23	165.9	+/-	36.9	0.00011955	decay rates inconsistent	0.0035
Ami	Yorubas	5.65	+/-	0.73	169.5	+/-	21.9	0.00011886	decay rates inconsistent	7e-12
Casigurans	Yorubas	6	+/-	0.76	180	+/-	22.8	0.00011409	decay rates inconsistent	1.4e-12
French	Jarawa	3.6	+/-	0.85	108	+/-	25.5	0.00011236	decay rates inconsistent	0.011
French	Onge	3.6	+/-	0.88	108	+/-	26.4	0.00010961	decay rates inconsistent	0.023
Yorubas	Murut	5.64	+/-	0.94	169.2	+/-	28.2	0.0001057	decay rates inconsistent	1e-06
Yorubas	Tagalog	5.65	+/-	0.94	169.5	+/-	28.2	9.694e-05	decay rates inconsistent	9.1e-07
Yorubas	Vietnamese	5.71	+/-	0.86	171.3	+/-	25.8	9.312e-05	decay rates inconsistent	1.8e-08
Yorubas	She	6.02	+/-	0.82	180.6	+/-	24.6	9.217e-05	decay rates inconsistent	9.8e-11
Tagbanua	Yorubas	4.96	+/-	0.53	148.8	+/-	15.9	8.64e-05	decay rates inconsistent	7.1e-18
Yorubas	Lao	5.83	+/-	0.84	174.9	+/-	25.2	8.559e-05	decay rates inconsistent	1.8e-09
Ami	Paniya	5.97	+/-	1.35	179.1	+/-	40.5	8.138e-05	decay rates inconsistent	0.0053
French	Santhal	3.92	+/-	0.63	117.6	+/-	18.9	8.046e-05	decay rates inconsistent	2.3e-07
Cambodians	Yorubas	6.25	+/-	0.83	187.5	+/-	24.9	7.991e-05	decay rates inconsistent	3.5e-11
Japanese	Yorubas	5.76	+/-	0.96	172.8	+/-	28.8	7.624e-05	decay rates inconsistent	1e-06
Casigurans	Paniya	6.14	+/-	1.15	184.2	+/-	34.5	7.585e-05	decay rates inconsistent	5.5e-05
Yorubas	Malay	5.59	+/-	0.72	167.7	+/-	21.6	7.503e-05	decay rates inconsistent	4.7e-12
Murut	Paniya	5.86	+/-	1.26	175.8	+/-	37.8	7.373e-05	decay rates inconsistent	0.0017
Hezhen	Jarawa	39.33	+/-	8.88	1179.9	+/-	266.4	7.228e-05	decay rates inconsistent	0.005
Yorubas	Naxi	5.8	+/-	0.95	174	+/-	28.5	7.149e-05	decay rates inconsistent	5.3e-07
Yorubas	Jakun	6.11	+/-	1.05	183.3	+/-	31.5	7.126e-05	decay rates inconsistent	3.7e-06
Yorubas	Temuan	5.51	+/-	0.88	165.3	+/-	26.4	6.877e-05	decay rates inconsistent	2.4e-07
CheWong	Yorubas	6.8	+/-	1.45	204	+/-	43.5	6.687e-05	decay rates inconsistent	0.0014
Yorubas	MahMeri	5.72	+/-	1.09	171.6	+/-	32.7	6.641e-05	decay rates inconsistent	8.7e-05
Tagalog	Paniya	5.88	+/-	1.42	176.4	+/-	42.6	6.576e-05	decay rates inconsistent	0.019
French	Paniya	4.14	+/-	0.89	124.2	+/-	26.7	6.535e-05	decay rates inconsistent	0.0016
She	Paniya	6.73	+/-	1.52	201.9	+/-	45.6	6.248e-05	decay rates inconsistent	0.0048
Yorubas	Hezhen	5.4	+/-	0.93	162	+/-	27.9	6.183e-05	decay rates inconsistent	3.7e-06
Aeta	Yorubas	4.75	+/-	0.66	142.5	+/-	19.8	6.177e-05	decay rates inconsistent	1.9e-08
Paniya	Vietnamese	5.57	+/-	1.32	167.1	+/-	39.6	5.736e-05	decay rates inconsistent	0.014
Burmese	Yorubas	6.87	+/-	1.13	206.1	+/-	33.9	5.265e-05	decay rates inconsistent	7.1e-07
Lao	Paniya	5.68	+/-	1.35	170.4	+/-	40.5	5.224e-05	decay rates inconsistent	0.013
Tagbanua	Paniya	4.54	+/-	0.81	136.2	+/-	24.3	5.055e-05	decay rates inconsistent	1.2e-05
Malay	Paniya	6.39	+/-	1.51	191.7	+/-	45.3	4.923e-05	decay rates inconsistent	0.013
Casigurans	Santhal	5.39	+/-	0.93	161.7	+/-	27.9	4.878e-05	decay rates inconsistent	3.5e-06
Cambodians	Paniya	6.42	+/-	1.56	192.6	+/-	46.8	4.673e-05	decay rates inconsistent	0.021
Murut	Santhal	5.12	+/-	1.1	153.6	+/-	33	4.585e-05	decay rates inconsistent	0.0017
Yorubas	Kintaq	6.9	+/-	1.45	207	+/-	43.5	4.465e-05	decay rates inconsistent	0.001
Jakun	Paniya	6.38	+/-	1.33	191.4	+/-	39.9	4.214e-05	decay rates inconsistent	0.00089
Paniya	Temuan	5.24	+/-	1.24	157.2	+/-	37.2	3.994e-05	decay rates inconsistent	0.012
Tagalog	Santhal	4.69	+/-	1.06	140.7	+/-	31.8	3.826e-05	decay rates inconsistent	0.005
CheWong	Paniya	6.09	+/-	1.36	182.7	+/-	40.8	3.722e-05	decay rates inconsistent	0.0039
She	Santhal	5.3	+/-	1.22	159	+/-	36.6	3.513e-05	decay rates inconsistent	0.007
Santhal	Vietnamese	4.17	+/-	0.98	125.1	+/-	29.4	3.149e-05	decay rates inconsistent	0.011
Tagbanua	Santhal	4.17	+/-	0.72	125.1	+/-	21.6	3.11e-05	decay rates inconsistent	4.6e-06
Mendriq	Paniya	9.16	+/-	1.93	274.8	+/-	57.9	3.007e-05	decay rates inconsistent	0.0011
Kintaq	Paniya	8.63	+/-	2.13	258.9	+/-	63.9	2.565e-05	decay rates inconsistent	0.026
Santhal	Temuan	4.11	+/-	0.81	123.3	+/-	24.3	2.009e-05	decay rates inconsistent	0.0002
Aeta	Santhal	3.77	+/-	0.89	113.1	+/-	26.7	1.819e-05	decay rates inconsistent	0.012
Ami	Hezhen	7.67	+/-	1.71	230.1	+/-	51.3	1.378e-05	decay rates inconsistent	0.0039
Kintaq	Temuan	4.27	+/-	1.01	128.1	+/-	30.3	7.02e-06	decay rates inconsistent	0.011
