# Supplementary material for: Genetic characterization of populations in the Marquesas Archipelago in the context of the Austronesian expansion
Source: Sci Rep. 2022 Mar 29;12:5312. doi: 10.1038/s41598-022-08910-w (PMC8964752; doi:10.1038/s41598-022-08910-w)
Supplement: Supplementary file 23 — Supplementary Table 13. [file 41598_2022_8910_MOESM23_ESM.xlsx]

## Sheet: OGf3 Hiva Oa
Supplementary Table 13. Hiva Oa outgroup analysis.
Outgroup f3 for Hiva Oa
Source 1	Source 2	Target	f_3	std. Err	Z	SNPs
Tahuata	Hiva_Oa	Yorubas	0.243379	0.002077	117.173	232884
Society Islands	Hiva_Oa	Yorubas	0.242337	0.001957	123.856	234814
Nuku_Hiva	Hiva_Oa	Yorubas	0.241528	0.001951	123.814	233590
Igorot	Hiva_Oa	Yorubas	0.211212	0.001878	112.451	233741
Yami	Hiva_Oa	Yorubas	0.209246	0.001918	109.07	232874
Ami	Hiva_Oa	Yorubas	0.209242	0.001852	113.001	234426
Ilocano	Hiva_Oa	Yorubas	0.2079	0.001942	107.043	229146
Pangasinense	Hiva_Oa	Yorubas	0.206653	0.002118	97.572	226362
Casigurans	Hiva_Oa	Yorubas	0.206237	0.001877	109.848	232751
Murut	Hiva_Oa	Yorubas	0.205517	0.001852	110.998	234117
Zambales	Hiva_Oa	Yorubas	0.205222	0.001843	111.332	232860
Dusun	Hiva_Oa	Yorubas	0.204712	0.001839	111.336	234399
Visayan	Hiva_Oa	Yorubas	0.204571	0.001947	105.074	231699
Tagalog	Hiva_Oa	Yorubas	0.202405	0.001831	110.545	233768
Kayah_Lebbo	Hiva_Oa	Yorubas	0.202386	0.001835	110.278	233725
Dai	Hiva_Oa	Yorubas	0.200971	0.001844	108.963	233677
She	Hiva_Oa	Yorubas	0.200718	0.001877	106.919	233556
Bajo	Hiva_Oa	Yorubas	0.200542	0.001753	114.431	234948
Vietnamese	Hiva_Oa	Yorubas	0.200455	0.001837	109.097	234547
Tagbanua	Hiva_Oa	Yorubas	0.197936	0.001757	112.634	233771
Japanese	Hiva_Oa	Yorubas	0.197901	0.001824	108.489	234143
Lao	Hiva_Oa	Yorubas	0.196329	0.001772	110.806	234926
Naxi	Hiva_Oa	Yorubas	0.195424	0.001846	105.852	233168
Malay	Hiva_Oa	Yorubas	0.194916	0.001744	111.781	234700
Batak	Hiva_Oa	Yorubas	0.194723	0.001773	109.816	234129
Hezhen	Hiva_Oa	Yorubas	0.194653	0.001798	108.28	233657
Cambodians	Hiva_Oa	Yorubas	0.192798	0.001778	108.438	234034
Melanesians	Hiva_Oa	Yorubas	0.19244	0.001924	100.011	232163
Temuan	Hiva_Oa	Yorubas	0.191834	0.00176	108.992	234081
Jakun	Hiva_Oa	Yorubas	0.191522	0.00175	109.422	233521
Seletar	Hiva_Oa	Yorubas	0.191509	0.001776	107.809	233628
MahMeri	Hiva_Oa	Yorubas	0.191086	0.001781	107.307	233910
Burmese	Hiva_Oa	Yorubas	0.186963	0.00169	110.646	235026
CheWong	Hiva_Oa	Yorubas	0.186958	0.001759	106.256	232684
Aeta	Hiva_Oa	Yorubas	0.186025	0.001718	108.273	233680
Kosipe	Hiva_Oa	Yorubas	0.185056	0.002022	91.503	229274
Agta	Hiva_Oa	Yorubas	0.184312	0.001833	100.549	229738
PNG_Highlander	Hiva_Oa	Yorubas	0.183438	0.002028	90.451	230410
Mendriq	Hiva_Oa	Yorubas	0.18342	0.001738	105.553	233661
Papuans	Hiva_Oa	Yorubas	0.183388	0.001978	92.725	231424
Koinambe	Hiva_Oa	Yorubas	0.183311	0.002003	91.526	230393
Jehai	Hiva_Oa	Yorubas	0.181167	0.001746	103.781	233556
Kintaq	Hiva_Oa	Yorubas	0.180375	0.001728	104.402	233330
Bateq	Hiva_Oa	Yorubas	0.178987	0.001768	101.231	232723
Aboriginal_Australian	Hiva_Oa	Yorubas	0.177711	0.001956	90.874	229697
Jarawa	Hiva_Oa	Yorubas	0.167193	0.001674	99.871	231357
Onge	Hiva_Oa	Yorubas	0.166596	0.001698	98.126	230803
Santhal	Hiva_Oa	Yorubas	0.165567	0.001531	108.147	233999
Paniya	Hiva_Oa	Yorubas	0.158993	0.001489	106.788	233672
French	Hiva_Oa	Yorubas	0.141258	0.001487	94.999	234759
