# Supplementary material for: Genetic characterization of populations in the Marquesas Archipelago in the context of the Austronesian expansion
Source: Sci Rep. 2022 Mar 29;12:5312. doi: 10.1038/s41598-022-08910-w (PMC8964752; doi:10.1038/s41598-022-08910-w)
Supplement: Supplementary file 24 — Supplementary Table 14. [file 41598_2022_8910_MOESM24_ESM.xlsx]

## Sheet: OGf3 Nuku Hiva
Supplementary Table 14. Nuku Hiva outgroup analysis.
Outgroup f3 for Nuku Hiva
Source 1	Source 2	Target	f_3	std. Err	Z	SNPs
Tahuata	Nuku_Hiva	Yorubas	0.242486	0.002052	118.179	232939
Hiva_Oa	Nuku_Hiva	Yorubas	0.241528	0.001951	123.814	233590
Polynesian	Nuku_Hiva	Yorubas	0.240155	0.0019	126.405	234868
Igorot	Nuku_Hiva	Yorubas	0.211853	0.001866	113.559	233844
Yami	Nuku_Hiva	Yorubas	0.210674	0.001923	109.539	232994
Ami	Nuku_Hiva	Yorubas	0.210124	0.00183	114.841	234555
Ilocano	Nuku_Hiva	Yorubas	0.208619	0.001954	106.767	229206
Pangasinense	Nuku_Hiva	Yorubas	0.207324	0.002177	95.212	226442
Casigurans	Nuku_Hiva	Yorubas	0.206449	0.001861	110.943	232855
Murut	Nuku_Hiva	Yorubas	0.206126	0.001852	111.297	234218
Zambales	Nuku_Hiva	Yorubas	0.20606	0.001852	111.269	232961
Dusun	Nuku_Hiva	Yorubas	0.205319	0.001836	111.822	234516
Visayan	Nuku_Hiva	Yorubas	0.204988	0.001957	104.767	231763
Tagalog	Nuku_Hiva	Yorubas	0.203166	0.00184	110.394	233882
Kayah_Lebbo	Nuku_Hiva	Yorubas	0.202824	0.001831	110.779	233856
Dai	Nuku_Hiva	Yorubas	0.202495	0.00184	110.054	233794
She	Nuku_Hiva	Yorubas	0.202244	0.00188	107.585	233709
Vietnamese	Nuku_Hiva	Yorubas	0.201862	0.001834	110.069	234699
Bajo	Nuku_Hiva	Yorubas	0.200856	0.001739	115.492	235034
Japanese	Nuku_Hiva	Yorubas	0.199749	0.001825	109.423	234304
Tagbanua	Nuku_Hiva	Yorubas	0.198221	0.001762	112.522	233905
Lao	Nuku_Hiva	Yorubas	0.197724	0.001775	111.412	235038
Naxi	Nuku_Hiva	Yorubas	0.196943	0.001817	108.379	233336
Hezhen	Nuku_Hiva	Yorubas	0.196385	0.001789	109.766	233803
Malay	Nuku_Hiva	Yorubas	0.195792	0.001739	112.567	234797
Batak	Nuku_Hiva	Yorubas	0.19483	0.001777	109.645	234231
Cambodians	Nuku_Hiva	Yorubas	0.194169	0.001771	109.618	234140
Temuan	Nuku_Hiva	Yorubas	0.192591	0.001742	110.55	234169
Seletar	Nuku_Hiva	Yorubas	0.192357	0.001765	109.008	233791
Jakun	Nuku_Hiva	Yorubas	0.192022	0.00173	110.97	233622
MahMeri	Nuku_Hiva	Yorubas	0.191685	0.00179	107.078	233972
Melanesians	Nuku_Hiva	Yorubas	0.190869	0.001909	100.001	232223
Burmese	Nuku_Hiva	Yorubas	0.187877	0.001681	111.79	235139
CheWong	Nuku_Hiva	Yorubas	0.187425	0.001732	108.223	232798
Aeta	Nuku_Hiva	Yorubas	0.186456	0.001724	108.124	233795
Agta	Nuku_Hiva	Yorubas	0.184377	0.001841	100.142	229812
Kosipe	Nuku_Hiva	Yorubas	0.183945	0.00199	92.44	229273
Mendriq	Nuku_Hiva	Yorubas	0.183894	0.001728	106.45	233793
Papuans	Nuku_Hiva	Yorubas	0.182196	0.001951	93.368	231459
PNG_Highlander	Nuku_Hiva	Yorubas	0.181976	0.002004	90.787	230435
Jehai	Nuku_Hiva	Yorubas	0.181834	0.001733	104.927	233620
Koinambe	Nuku_Hiva	Yorubas	0.181737	0.001998	90.942	230415
Kintaq	Nuku_Hiva	Yorubas	0.181065	0.001723	105.057	233424
Bateq	Nuku_Hiva	Yorubas	0.179331	0.001777	100.892	232828
Aboriginal_Australian	Nuku_Hiva	Yorubas	0.176741	0.001923	91.897	229737
Jarawa	Nuku_Hiva	Yorubas	0.167789	0.00169	99.295	231471
Onge	Nuku_Hiva	Yorubas	0.167371	0.00172	97.298	230879
Santhal	Nuku_Hiva	Yorubas	0.165525	0.001542	107.348	234077
Paniya	Nuku_Hiva	Yorubas	0.158635	0.001506	105.338	233759
French	Nuku_Hiva	Yorubas	0.139965	0.001505	93.014	234809
