# Supplementary material for: Genetic characterization of populations in the Marquesas Archipelago in the context of the Austronesian expansion
Source: Sci Rep. 2022 Mar 29;12:5312. doi: 10.1038/s41598-022-08910-w (PMC8964752; doi:10.1038/s41598-022-08910-w)
Supplement: Supplementary file 25 — Supplementary Table 15. [file 41598_2022_8910_MOESM25_ESM.xlsx]

## Sheet: OGf3 Tahuata
Supplementary Table 15. Tahuata outgroup analysis.
Outgroup f3 for Tahuata
Source 1	Source 2	Target	f_3	std. Err	Z	SNPs
Hiva_Oa	Tahuata	Yorubas	0.243379	0.002077	117.173	232884
Nuku_Hiva	Tahuata	Yorubas	0.242486	0.002052	118.179	232939
Polynesian	Tahuata	Yorubas	0.241642	0.001999	120.871	233914
Igorot	Tahuata	Yorubas	0.211684	0.001902	111.281	232946
Yami	Tahuata	Yorubas	0.210068	0.001961	107.143	232229
Ami	Tahuata	Yorubas	0.20977	0.001864	112.521	233554
Ilocano	Tahuata	Yorubas	0.20809	0.001995	104.303	228793
Pangasinense	Tahuata	Yorubas	0.206901	0.002206	93.794	226196
Casigurans	Tahuata	Yorubas	0.206897	0.001911	108.28	232122
Murut	Tahuata	Yorubas	0.206	0.001892	108.883	233307
Zambales	Tahuata	Yorubas	0.205564	0.001892	108.642	232155
Dusun	Tahuata	Yorubas	0.20523	0.001866	109.965	233547
Visayan	Tahuata	Yorubas	0.205166	0.001985	103.346	231099
Kayah_Lebbo	Tahuata	Yorubas	0.20288	0.001867	108.64	232966
Tagalog	Tahuata	Yorubas	0.202762	0.001865	108.747	232966
Dai	Tahuata	Yorubas	0.201723	0.001849	109.074	232936
She	Tahuata	Yorubas	0.201433	0.001897	106.172	232848
Vietnamese	Tahuata	Yorubas	0.201366	0.001851	108.815	233669
Bajo	Tahuata	Yorubas	0.200658	0.001781	112.667	234019
Japanese	Tahuata	Yorubas	0.198768	0.001835	108.3	233342
Tagbanua	Tahuata	Yorubas	0.19794	0.001799	110.037	233018
Lao	Tahuata	Yorubas	0.197091	0.001794	109.852	233999
Naxi	Tahuata	Yorubas	0.196489	0.001847	106.375	232488
Malay	Tahuata	Yorubas	0.19566	0.001774	110.291	233813
Hezhen	Tahuata	Yorubas	0.195289	0.00182	107.285	232906
Batak	Tahuata	Yorubas	0.194709	0.0018	108.157	233341
Cambodians	Tahuata	Yorubas	0.193713	0.001793	108.016	233225
Temuan	Tahuata	Yorubas	0.192685	0.001765	109.194	233279
Seletar	Tahuata	Yorubas	0.19233	0.001808	106.402	232947
Jakun	Tahuata	Yorubas	0.19196	0.001766	108.728	232763
Melanesians	Tahuata	Yorubas	0.191549	0.001982	96.636	231531
MahMeri	Tahuata	Yorubas	0.19153	0.001817	105.422	233100
CheWong	Tahuata	Yorubas	0.187737	0.00179	104.872	232051
Burmese	Tahuata	Yorubas	0.187721	0.001692	110.925	234070
Aeta	Tahuata	Yorubas	0.186255	0.001748	106.528	232923
Agta	Tahuata	Yorubas	0.184305	0.001871	98.515	229323
Mendriq	Tahuata	Yorubas	0.184234	0.001781	103.424	232921
Kosipe	Tahuata	Yorubas	0.183981	0.002062	89.205	228839
Jehai	Tahuata	Yorubas	0.182241	0.001796	101.47	232752
PNG_Highlander	Tahuata	Yorubas	0.182237	0.002084	87.45	229883
Papuans	Tahuata	Yorubas	0.18215	0.002025	89.973	230851
Koinambe	Tahuata	Yorubas	0.182029	0.002053	88.676	229877
Kintaq	Tahuata	Yorubas	0.18127	0.001759	103.039	232588
Bateq	Tahuata	Yorubas	0.179722	0.001836	97.903	232088
Aboriginal_Australian	Tahuata	Yorubas	0.176595	0.001994	88.557	229194
Jarawa	Tahuata	Yorubas	0.167457	0.001732	96.687	230820
Onge	Tahuata	Yorubas	0.166722	0.001764	94.507	230303
Santhal	Tahuata	Yorubas	0.16608	0.001563	106.224	233175
Paniya	Tahuata	Yorubas	0.159224	0.001536	103.691	232895
French	Tahuata	Yorubas	0.141868	0.001498	94.698	233789
