# Supplementary material for: Genetic characterization of populations in the Marquesas Archipelago in the context of the Austronesian expansion
Source: Sci Rep. 2022 Mar 29;12:5312. doi: 10.1038/s41598-022-08910-w (PMC8964752; doi:10.1038/s41598-022-08910-w)
Supplement: Supplementary file 26 — Supplementary Table 16. [file 41598_2022_8910_MOESM26_ESM.xlsx]

## Sheet: Sheet1
Supplementary Table 16. Average heterozygosity.
Count	Population	Mean heterozygosity
11	Koinambe	0.247306
5	Kosipe	0.247618
17	Papuans	0.248138
10	PNG_Highlander	0.251447
19	Jarawa	0.269696
17	Onge	0.273254
10	Melanesians	0.27465
16	Yami	0.276873
4	Aboriginal_Australian	0.278382
23	Seletar	0.284153
21	Igorot	0.287251
23	MahMeri	0.293903
12	Bateq	0.293927
9	Nuku_Hiva	0.294471
22	Jehai	0.295272
9	Hiva_Oa	0.295399
25	Society Islands	0.296881
6	Tahuata	0.298252
27	Ami	0.298945
15	Kayah_Lebbo	0.299374
19	Aeta	0.299573
3	Agta	0.299956
11	CheWong	0.300661
22	Dusun	0.302576
15	Kintaq	0.303314
17	Murut	0.305099
2	Ilocano	0.306134
13	Mendriq	0.307958
1	Pangasinense	0.308392
10	She	0.308626
6	Casigurans	0.309943
6	Zambales	0.310457
10	Dai	0.310635
14	Japanese	0.311635
11	Jakun	0.3129
17	Batak	0.312963
4	Visayan	0.31314
20	Yorubas	0.313477
32	Bajo	0.313898
7	Naxi	0.314095
18	Vietnamese	0.31452
9	Hezhen	0.314628
13	Temuan	0.315149
31	Lao	0.315172
10	Tagbanua	0.315924
18	Paniya	0.31714
9	Tagalog	0.317272
10	Cambodians	0.320439
16	Malay	0.323062
20	Burmese	0.330517
10	Santhal	0.334567
20	French	0.339044
