# Supplementary material for: Genetic characterization of populations in the Marquesas Archipelago in the context of the Austronesian expansion
Source: Sci Rep. 2022 Mar 29;12:5312. doi: 10.1038/s41598-022-08910-w (PMC8964752; doi:10.1038/s41598-022-08910-w)
Supplement: Supplementary file 30 — Supplementary Table 20. [file 41598_2022_8910_MOESM30_ESM.xlsx]

## Sheet: Hoja4
Supplementary Table 20. Rst values of populations in MDS plots.
			FUJ	FUJ1	GIN	JAP	KOR	MON	SHA	SHX	YAO	YI	ZHE	ZHU	AKH	EIN	MAL	THA	THA1	VIT	WIN	CEB	BAT	LUZ	PHI	PHI1	VIS	DRO	MAD	OSY	ABO	BEL	CHO	GEL	GUA	ISA	KOL	MAK	MAT	ONT	RAN	REN	RUS	SCR	SAV	SHO	SIM	TIK	VEL
	China (East) Han (Fujian)	FUJ		0.00309	0.02751	0.08518	0.06579	0.11517	0.18848	0.02178	0.13851	0.31225	0	0.05676	0.31868	0.15621	0.0509	0.03466	0.0533	0.01286	0.04626	0.01354	0.07334	0.04193	0.03279	0.07402	0.01305	0.45347	0.30042	0.29228	0.2178	0.31104	0.32285	0.0868	0.07958	0.08402	0.08734	0.12851	0.10586	0.34047	0.1224	0.2346	0.1221	0.12907	0.2084	0.17957	0.29295	0.27178	0.13198
	Fujian-She-China	FUJ1	0.24324		0.06295	0.08642	0.05855	0.07523	0.19338	0.02684	0.10763	0.22609	0.02113	0.06476	0.25175	0.12164	0.05279	0.05597	0.07133	0.03951	0.06719	0.0155	0.06557	0.03683	0.02781	0.06559	0.0235	0.42507	0.31235	0.2827	0.1832	0.18469	0.22473	0.05693	0.05591	0.05964	0.05172	0.09203	0.0906	0.24856	0.0926	0.15766	0.10813	0.09986	0.14721	0.13574	0.1998	0.1811	0.08685
	Guangxi-gin-China	GIN	0	0		0.11465	0.12587	0.12184	0.2218	0.03808	0.11649	0.13347	0.05411	0.01846	0.10867	0.09619	0.04972	0.00927	0.00616	0.01794	0.03252	0.04164	0.10205	0.06724	0.06776	0.09174	0.04504	0.29949	0.21065	0.1789	0.20495	0.1239	0.27777	0.08865	0.0986	0.0944	0.13182	0.13032	0.09865	0.27806	0.11754	0.10553	0.09523	0.08782	0.2029	0.12369	0.2415	0.2011	0.13918
	Japanese	JAP	0	0	0		0.03899	0.12496	0.27775	0.10788	0.22233	0.25766	0.10152	0.14937	0.31392	0.20506	0.09017	0.12197	0.11457	0.07499	0.12448	0.09735	0.16335	0.12377	0.11538	0.14763	0.11272	0.45746	0.35097	0.32386	0.22018	0.27738	0.31936	0.1601	0.13063	0.16676	0.15628	0.23768	0.13149	0.34269	0.16836	0.22808	0.24636	0.12195	0.30229	0.16041	0.35747	0.27353	0.19505
East Asia	Korean	KOR	0	0	0	0		0.08367	0.17348	0.06117	0.19649	0.33751	0.08046	0.14019	0.3401	0.29879	0.12888	0.14046	0.13988	0.07984	0.16681	0.11432	0.18837	0.15026	0.13192	0.19167	0.1237	0.52707	0.41098	0.39605	0.17426	0.29364	0.28471	0.10812	0.08505	0.12044	0.1442	0.158	0.0903	0.30105	0.13328	0.23651	0.18873	0.10543	0.20286	0.14727	0.28141	0.32357	0.1405
	Mongolians	MON	0	0	0	0	0		0.13277	0.0445	0.14532	0.30703	0.14158	0.15323	0.49297	0.38841	0.12879	0.16309	0.17267	0.10595	0.23123	0.17194	0.34971	0.22348	0.21496	0.30738	0.21513	0.47559	0.3408	0.34758	0.11786	0.24756	0.56158	0.1078	0.15901	0.20358	0.32458	0.29088	0.13669	0.31519	0.28614	0.16823	0.20497	0.1544	0.31038	0.282	0.50221	0.38175	0.26423
	Han-Shandong	SHA	0	0	0	0	0	0		0.09591	0.28071	0.49068	0.24967	0.27976	0.43029	0.43924	0.28422	0.2898	0.2868	0.17268	0.3607	0.29591	0.41082	0.32939	0.32499	0.3768	0.29824	0.35242	0.34476	0.33351	0.21402	0.38941	0.62295	0.21898	0.28962	0.31823	0.38709	0.24541	0.22522	0.30885	0.3966	0.30307	0.3441	0.23123	0.38901	0.36146	0.54357	0.46597	0.38005
	Hans in Shanxi	SHX	0	0	0	0	0	0	0		0.07799	0.15918	0.04594	0.0492	0.16972	0.15131	0.0628	0.05212	0.06151	0.02809	0.08752	0.05345	0.1283	0.07653	0.07151	0.11411	0.06106	0.27042	0.20896	0.18339	0.11746	0.14156	0.28433	0.04918	0.0778	0.0909	0.12029	0.08607	0.06106	0.17507	0.13403	0.10157	0.11079	0.05314	0.173	0.13493	0.2403	0.17636	0.12857
	Guangxi-Yao-China	YAO	0	0	0	0	0	0	0	0		0.22125	0.17979	0.11907	0.28127	0.17811	0.0767	0.12224	0.13959	0.10841	0.16199	0.12861	0.20967	0.14233	0.13095	0.19672	0.14886	0.41751	0.27061	0.23563	0.11044	0.19135	0.52393	0.09131	0.16118	0.18449	0.25562	0.18849	0.1056	0.14815	0.29362	0.11128	0.14053	0.09113	0.34366	0.25081	0.43625	0.13134	0.27283
	Guangxi-Yi China	YI	0	0	0	0	0	0	0	0	0		0.27691	0.13656	0.26096	0.29416	0.13879	0.18231	0.18487	0.25164	0.20561	0.22119	0.46709	0.27513	0.2677	0.39918	0.32243	0.52358	0.31299	0.28939	0.23007	0.28554	0.69767	0.2074	0.28423	0.2954	0.45063	0.49853	0.20207	0.43752	0.45275	0.20127	0.24365	0.22341	0.54019	0.50467	0.68124	0.42646	0.41101
	Han Zhejiang	ZHE	0.40541	0	0	0	0	0	0	0	0	0		0.06552	0.23992	0.12747	0.06377	0.04561	0.0698	0.03748	0.04785	0.01971	0.073	0.03523	0.03733	0.0565	0.01241	0.46242	0.34785	0.31836	0.27729	0.22174	0.27838	0.12883	0.10153	0.09325	0.07204	0.09934	0.12449	0.34929	0.11076	0.19702	0.17548	0.1335	0.22468	0.17313	0.26006	0.2049	0.12524
	Guangxi Zhuang-China	ZHU	0	0	0.00901	0	0	0	0	0	0	0	0		0.11554	0.14107	0.06827	0.0224	0.01754	0.04685	0.05597	0.05097	0.15077	0.09373	0.09002	0.14394	0.07393	0.37721	0.23809	0.22047	0.21813	0.12424	0.28474	0.07967	0.08219	0.08367	0.13628	0.14392	0.07533	0.28301	0.11674	0.10709	0.05507	0.08912	0.1795	0.19961	0.23505	0.27592	0.12534
	Thailand Akha	AKH	0	0	0	0	0	0	0	0	0	0	0	0		0.30773	0.2071	0.16926	0.19292	0.22758	0.17957	0.2543	0.50091	0.28871	0.31249	0.39103	0.3328	0.61341	0.34944	0.32389	0.34501	0.59843	0.63771	0.29435	0.27806	0.26676	0.4778	0.3701	0.17457	0.58894	0.36083	0.40831	0.16274	0.27984	0.44452	0.46672	0.57946	0.62512	0.3528
	Eastern Indonesia	EIN	0	0	0.00901	0	0	0	0	0	0	0	0	0	0		0.03519	0.08589	0.12902	0.12433	0.02605	0.05644	0.10099	0.03034	0.05793	0.02773	0.06646	0.49173	0.27329	0.23049	0.33135	0.51788	0.61965	0.23828	0.22584	0.20937	0.20957	0.3018	0.18274	0.4128	0.33201	0.30166	0.20323	0.22156	0.49959	0.34201	0.62283	0.17076	0.32116
	Malay	MAL	0	0	0	0	0	0	0	0	0	0	0	0	0	0.03604		0.03533	0.05195	0.04339	0.03157	0.02361	0.08262	0.02176	0.0269	0.04146	0.02928	0.31274	0.19867	0.16357	0.16856	0.15794	0.37529	0.11092	0.12646	0.13153	0.12504	0.1611	0.09749	0.20972	0.18802	0.10275	0.16592	0.07682	0.32133	0.18886	0.36615	0.08487	0.19432
SE Asia	Thailand	THA	0	0	0.08108	0	0	0	0	0	0	0	0	0	0	0	0		0	0.016	0.01269	0.02955	0.1025	0.05764	0.06193	0.10791	0.04709	0.39584	0.23208	0.21149	0.235	0.1713	0.39122	0.11982	0.1304	0.12676	0.18935	0.17293	0.12336	0.34659	0.16613	0.13475	0.11532	0.13163	0.28245	0.24329	0.36687	0.24926	0.18731
	Thailand	THA1	0	0	0.11712	0	0	0	0	0	0	0	0	0.03604	0	0	0	0.42342		0.01439	0.02585	0.04746	0.14012	0.09904	0.09406	0.15318	0.08065	0.36924	0.21105	0.20012	0.24995	0.21003	0.38861	0.11124	0.11374	0.12979	0.21415	0.21661	0.11002	0.35443	0.15808	0.15361	0.08802	0.11458	0.25895	0.23712	0.37288	0.36324	0.18869
	East Asia Vietnam	VIT	0.13514	0	0.03604	0	0	0	0	0	0	0	0	0	0	0	0	0.03604	0.09009		0.04202	0.03754	0.09677	0.07821	0.072	0.11026	0.05321	0.26537	0.16853	0.15414	0.21645	0.22002	0.38779	0.09321	0.10738	0.14081	0.16676	0.17216	0.09282	0.24182	0.1803	0.14726	0.11702	0.08401	0.252	0.18981	0.3577	0.27824	0.19985
	Western Indonesia (Java Central)	WIN	0	0	0	0	0	0	0	0	0	0	0	0	0	0.06306	0	0	0.00901	0		0.01207	0.04419	0.02361	0.02972	0.04388	0.01817	0.441	0.27743	0.24654	0.28164	0.20231	0.33722	0.15273	0.13789	0.12024	0.13432	0.15922	0.14324	0.36691	0.15576	0.16798	0.15601	0.14698	0.30229	0.20652	0.33938	0.19864	0.176
	Cebú	CEB	0.04505	0	0	0	0	0	0	0	0	0	0	0	0	0.00901	0	0	0	0	0.03604		0.02432	0.00423	0	0.02323	0	0.44902	0.28941	0.26671	0.23888	0.22998	0.27131	0.08961	0.07266	0.06961	0.0504	0.12834	0.09501	0.29301	0.11858	0.17629	0.11572	0.10619	0.22066	0.16374	0.26435	0.18374	0.11693
	Philippines Batan (Ivatan)	BAT	0	0	0	0	0	0	0	0	0	0	0	0	0	0.00901	0	0	0	0.00901	0	0.04505		0.03195	0.01995	0.0262	0.00903	0.6835	0.41532	0.40914	0.37443	0.65049	0.3725	0.1954	0.14489	0.13062	0.10618	0.24643	0.17333	0.46492	0.1939	0.41543	0.17312	0.22584	0.33014	0.25478	0.40912	0.30343	0.19463
	Philippines Luzon (South)	LUZ	0	0	0	0	0	0	0	0	0	0	0	0	0	0.04505	0	0	0	0	0	0.20721	0.03604		0	0	0	0.51531	0.31987	0.29243	0.23429	0.32389	0.36274	0.14125	0.11703	0.10193	0.06357	0.1522	0.11701	0.33412	0.17114	0.23508	0.16001	0.14681	0.31539	0.20398	0.35034	0.12709	0.16221
Philipines	East Asia Phi	PHI	0	0	0	0	0	0	0	0	0	0	0	0	0	0.00901	0	0	0	0	0	0.55856	0.12613	0.9009		0.00102	0	0.52699	0.33507	0.31084	0.22561	0.3254	0.31568	0.10597	0.08938	0.07957	0.04294	0.13951	0.10735	0.29851	0.15449	0.23293	0.13895	0.12886	0.27468	0.18653	0.30923	0.14611	0.1404
	Philippines (Undefined)	PHI2	0	0	0.00901	0	0	0	0	0	0	0	0	0	0	0.10811	0.01802	0	0	0	0.00901	0.07207	0.16216	0.87387	0.40541		0	0.5497	0.3509	0.31885	0.29377	0.57216	0.39885	0.1922	0.13552	0.12805	0.04779	0.19999	0.13041	0.37994	0.1967	0.35677	0.176	0.16787	0.36008	0.18787	0.39302	0.15084	0.18915
	Philippines Visayan island	VIS	0.10811	0.01802	0	0	0	0	0	0	0	0	0.0991	0	0	0.00901	0.00901	0.01802	0	0	0.03604	0.66667	0.25225	0.87387	0.87387	0.81982		0.50948	0.31528	0.29847	0.25395	0.39604	0.33875	0.13155	0.09562	0.08404	0.04266	0.15247	0.10412	0.3541	0.1351	0.2679	0.13414	0.13212	0.27582	0.17943	0.32372	0.18224	0.1393
	MAD (Antandroy)	DRO	0	0	0	0	0	0	0	0	0	0	0	0	0	0	0	0	0	0	0	0	0	0	0	0	0		0.01134	0.0312	0.50289	0.77974	1.31296	0.49341	0.57421	0.7224	0.74392	0.79193	0.32877	0.34591	0.90706	0.49003	0.50525	0.31143	0.94898	0.88442	1.24885	0.78046	0.8931
Madagascar	Madagascar All	MAD	0	0	0	0	0	0	0	0	0	0	0	0	0	0	0	0	0	0	0	0	0	0	0	0	0	0.11712		0	0.40918	0.43525	0.90303	0.35974	0.42697	0.51608	0.50908	0.53292	0.24455	0.23846	0.61244	0.28805	0.3621	0.2091	0.69625	0.6467	0.8628	0.46584	0.62264
	MAD (Antanosy)	OSY	0	0	0	0	0	0	0	0	0	0	0	0	0	0	0	0	0	0	0	0	0	0	0	0	0	0.02703	0.83784		0.37499	0.49167	0.95876	0.33821	0.4053	0.49372	0.4932	0.54417	0.22007	0.24387	0.62566	0.30154	0.32251	0.1969	0.69951	0.62116	0.89202	0.45738	0.62338
	Australia-Aboriginal	ABO	0	0	0	0	0	0	0	0	0	0	0	0	0	0	0	0	0	0	0	0	0	0	0	0	0	0	0	0		0.2423	0.50885	0.1077	0.18281	0.21208	0.31232	0.20014	0.12962	0.19272	0.32287	0.15631	0.24535	0.12203	0.36998	0.21397	0.4513	0.20794	0.28274
	Solomn-Bellona	BEL	0	0	0	0	0	0	0	0	0	0	0	0	0	0	0	0	0	0	0	0	0	0	0	0	0	0	0	0	0		0.90593	0.22284	0.26598	0.25143	0.72745	0.49401	0.20571	0.62414	0.43727	0.04781	0.23045	0.30007	0.52215	0.52808	0.92643	0.52735	0.39664
	Solomn-Choiseul	CHO	0	0	0	0	0	0	0	0	0	0	0	0	0	0	0	0	0	0	0	0	0	0	0	0	0	0	0	0	0	0		0.24728	0.10109	0.08971	0.15133	0.29914	0.24206	0.81504	0.07261	0.74763	0.14688	0.41492	0.05187	0.20445	0	0.9463	0.04032
	Solomn-Gela	GEL	0	0	0	0	0	0	0	0	0	0	0	0	0	0	0	0	0	0	0	0	0	0	0	0	0	0	0	0	0	0	0		0.01571	0.04324	0.12606	0.09321	0.05594	0.15131	0.15249	0.13239	0.03551	0.07418	0.11069	0.13436	0.20037	0.30702	0.0954
	Solomn-Guadalcanal	GUA	0	0	0	0	0	0	0	0	0	0	0	0	0	0	0	0	0	0	0	0	0	0	0	0	0	0	0	0	0	0	0	0.08108		0.0088	0.04556	0.0686	0.03894	0.22567	0.05268	0.1981	0.02673	0.07238	0.04905	0.06334	0.08374	0.34088	0.01851
	Solomn-Isabel	ISA	0	0	0	0	0	0	0	0	0	0	0	0	0	0	0	0	0	0	0	0	0	0	0	0	0	0	0	0	0	0	0	0.01802	0.16216		0.03726	0.04729	0.08495	0.33463	0.0312	0.21497	0.04472	0.14128	0.05043	0.06582	0.05827	0.31123	0
	Solomn-Kolombangara	KOL	0	0.00901	0	0	0	0	0	0	0	0	0.00901	0	0	0	0	0	0	0	0	0.02703	0	0	0.04505	0.12613	0.04505	0	0	0	0	0	0	0.00901	0	0.06306		0.1566	0.10343	0.40521	0.08347	0.47889	0.11108	0.17583	0.16115	0.16188	0.14864	0.36358	0.0562
Near Oceania	Solomn-Makira	MAK	0	0	0	0	0	0	0	0	0	0	0	0	0	0	0	0	0	0	0	0	0	0	0	0	0	0	0	0	0	0	0	0	0	0	0		0.09731	0.37611	0.14078	0.3323	0.11283	0.1767	0.15771	0.13832	0.22145	0.39514	0.09161
	Solomn-Malaita	MAT	0	0	0	0	0	0	0	0	0	0	0	0	0	0	0	0	0	0	0	0	0	0	0	0	0	0	0	0	0	0	0	0	0.00901	0	0	0		0.09903	0.13588	0.12301	0.0707	0	0.16317	0.11162	0.20681	0.23118	0.11167
	Solomn-Ontong	ONT	0	0	0	0	0	0	0	0	0	0	0	0	0	0	0	0	0	0	0	0	0	0	0	0	0	0	0	0	0	0	0	0	0	0	0	0	0		0.60814	0.2724	0.20766	0.11587	0.51743	0.50494	0.74062	0.43097	0.47982
	Solomn-Ranongga	RAN	0	0	0	0	0	0	0	0	0	0	0	0	0	0	0	0	0	0	0	0	0	0	0	0	0	0	0	0	0	0	0	0	0	0.03604	0.00901	0	0	0		0.40831	0.09136	0.21774	0.05901	0.08387	0.05009	0.55062	0.00357
	Solomn-Rennell	REN	0	0	0	0	0	0	0	0	0	0	0	0	0	0	0	0	0	0	0	0	0	0	0	0	0	0	0	0	0	0.14414	0	0	0	0	0	0	0	0	0		0.17945	0.14378	0.4533	0.35474	0.69856	0.32188	0.34988
	Solomn-Russell	RUS	0	0	0	0	0	0	0	0	0	0	0	0	0	0	0	0	0	0	0	0	0	0	0	0	0	0	0	0	0	0	0	0.03604	0.07207	0.01802	0	0	0	0	0	0		0.11078	0.04725	0.1461	0.0921	0.39374	0.05856
	Solomn-Santa_Cruz	SCR	0	0	0	0	0	0	0	0	0	0	0	0	0	0	0	0	0	0	0	0	0	0	0	0	0	0	0	0	0	0	0	0	0	0	0	0	0.42342	0	0	0	0		0.27111	0.14844	0.36797	0.29878	0.19991
	Solomn-Savo	SAV	0	0	0	0	0	0	0	0	0	0	0	0	0	0	0	0	0	0	0	0	0	0	0	0	0	0	0	0	0	0	0.02703	0	0	0.02703	0	0	0	0	0	0	0.04505	0		0.17251	0.00731	0.77291	0.01826
	Solomn-Shortlands	SHO	0	0	0	0	0	0	0	0	0	0	0	0	0	0	0	0	0	0	0	0	0	0	0	0	0	0	0	0	0	0	0	0	0.02703	0.02703	0	0	0.00901	0	0	0	0	0.02703	0		0.17853	0.45105	0.08302
	Solomn-Simbo	SIM	0	0	0	0	0	0	0	0	0	0	0	0	0	0	0	0	0	0	0	0	0	0	0	0	0	0	0	0	0	0	0.45045	0	0	0.03604	0	0	0	0	0.02703	0	0	0	0.33333	0.01802		0.89562	0.01548
	Solomn-Tikopia	TIK	0	0	0	0	0	0	0	0	0	0	0	0	0	0	0	0	0	0	0	0	0	0	0	0	0	0	0	0	0	0	0	0	0	0	0	0	0	0	0	0	0	0	0	0	0		0.49289
	Solomn-Vella_Lavella	VEL	0	0	0	0	0	0	0	0	0	0	0	0	0	0	0	0	0	0	0	0	0	0	0	0	0	0	0	0	0	0	0.01802	0	0.06306	0.5045	0.03604	0	0	0	0.28829	0	0	0	0.08108	0.01802	0.17117	0
	Taiwan Mountain tribes (AMIS)	AMI	0	0	0	0	0	0	0	0	0	0	0	0	0	0.01802	0	0	0	0	0	0	0.03604	0	0.00901	0.05405	0	0	0	0	0	0	0	0	0	0	0	0	0	0	0	0	0	0	0	0	0	0	0
	Taiwan Mountain tribes (ATAYAL)	ATA	0	0	0	0	0	0	0	0	0	0	0	0	0	0	0	0	0	0	0	0	0	0	0	0	0	0	0	0	0	0	0	0	0	0	0	0	0	0	0	0	0	0	0	0	0	0	0
	Taiwan Mountain tribes (BUNUN)	BUN	0	0	0	0	0	0	0	0	0	0	0	0	0	0	0	0	0	0	0	0	0	0	0	0	0	0	0	0	0	0	0	0	0	0	0	0	0	0	0	0	0	0	0	0	0	0	0
	Taiwan Mountain tribes (PAIWAN)	PAW	0	0	0	0	0	0	0	0	0	0	0	0	0	0	0	0	0	0	0	0	0	0	0	0.00901	0	0	0	0	0	0	0	0	0	0	0	0	0	0	0	0	0	0	0	0	0	0	0
	Taiwan Mountain tribes (PUYUMA)	PUY	0	0	0	0	0	0	0	0	0	0	0	0	0	0	0	0	0	0	0	0	0.04505	0	0	0.03604	0	0	0	0	0	0	0	0	0	0	0	0	0	0	0	0	0	0	0	0	0	0	0
	Taiwan Mountain tribes (RUKAI)	RUK	0	0	0	0	0	0	0	0	0	0	0	0	0	0	0	0	0	0	0	0	0.00901	0	0	0	0	0	0	0	0	0	0	0	0	0	0	0	0	0	0	0	0	0	0	0	0	0	0
	Taiwan Mountain tribes (SAISIYAT)	SAI	0	0.00901	0	0	0	0	0	0	0	0	0	0	0	0	0	0	0	0	0	0	0	0	0	0	0	0	0	0	0	0	0	0	0	0	0	0	0	0	0	0	0	0	0	0	0	0	0
	Taiwan Mountain tribes (TAROKO)	TAR	0	0	0	0	0	0	0	0	0	0	0	0	0	0	0	0	0	0	0	0	0	0	0	0.00901	0	0	0	0	0	0	0	0	0	0	0	0	0	0	0	0	0	0	0	0	0	0	0
	Taiwan Mountain tribes (THAO)	THO	0	0	0	0	0	0	0	0	0	0	0	0	0	0	0	0	0	0	0	0	0	0	0	0	0	0	0	0	0	0	0	0	0	0	0	0	0	0	0	0	0	0	0	0	0	0	0
	Taiwan Mountain tribes (TSOU)	TSO	0	0	0	0	0	0	0	0	0	0	0	0	0	0	0	0	0	0	0	0	0	0	0	0	0	0	0	0	0	0	0	0	0	0	0	0	0	0	0	0	0	0	0	0	0	0	0
	Taiwan Mountain tribes (YAMI)	YAM	0	0	0	0	0	0	0	0	0	0	0	0	0	0	0	0	0	0	0	0	0.01802	0	0	0.0991	0.00901	0	0	0	0	0	0	0	0	0	0.01802	0	0	0	0	0	0	0	0	0	0	0	0
	Taiwan Plain Tribes (Kategalan)	KAT	0.2973	0.03604	0.00901	0	0	0	0	0	0	0	0.14414	0	0	0	0	0	0	0.03604	0	0.17117	0.27027	0.06306	0.06306	0.11712	0.63964	0	0	0	0	0	0	0	0	0	0.01802	0	0	0	0	0	0	0	0	0	0	0	0
	Taiwan Plain Tribes (Pazeh)	PAZ	0	0	0	0	0	0	0	0	0	0	0	0	0	0	0	0	0	0	0	0	0.06306	0	0	0.22523	0.06306	0	0	0	0	0	0	0	0	0	0	0	0	0	0	0	0	0	0	0	0	0	0
	Taiwan Plain Tribes (Siraya)	SIR	0.04505	0	0	0	0	0	0	0	0	0	0	0	0	0	0	0	0	0	0	0.03604	0.05405	0.01802	0	0.02703	0.72973	0	0	0	0	0	0	0	0	0	0.00901	0	0	0	0	0	0	0	0	0	0	0	0
Taiwan	Taiwan Plain Tribes (Papura)	PAP	0.22523	0.35135	0.01802	0	0.00901	0	0	0.33333	0.00901	0	0.25225	0.02703	0	0	0.00901	0	0	0.01802	0.00901	0.05405	0	0.02703	0.03604	0.03604	0.06306	0	0	0	0	0	0	0.00901	0.03604	0	0.06306	0	0.08108	0	0	0	0.03604	0.01802	0	0	0	0	0.00901
	Taiwan Plain Tribes (Yunlin)	YUL	0.06306	0	0.01802	0	0	0	0	0	0	0	0.00901	0	0	0	0	0	0	0.03604	0	0	0	0	0	0	0.03604	0	0	0	0	0	0	0	0	0	0	0	0	0	0	0	0	0	0	0	0	0	0
	Ami	AMI1	0	0	0	0	0	0	0	0	0	0	0	0	0	0	0	0	0	0	0	0	0	0	0	0	0	0	0	0	0	0	0	0	0	0	0	0	0	0	0	0	0	0	0	0	0	0	0
	Atayal	ATA1	0	0	0	0	0	0	0	0	0	0	0	0	0	0	0	0	0	0	0	0	0	0	0	0	0	0	0	0	0	0	0	0	0	0	0	0	0	0	0	0	0	0	0	0	0	0	0
	Bunun	BUN1	0	0	0	0	0	0	0	0	0	0	0	0	0	0	0	0	0	0	0	0	0	0	0	0	0	0	0	0	0	0	0	0	0	0	0	0	0	0	0	0	0	0	0	0	0	0	0
	Rukai	RUK1	0	0	0	0	0	0	0	0	0	0	0	0	0	0	0	0	0	0	0	0	0	0	0	0.14414	0	0	0	0	0	0	0	0	0	0	0	0	0	0	0	0	0	0	0	0	0	0	0
	Paiwan	PAW1	0	0	0	0	0	0	0	0	0	0	0	0	0	0	0	0	0	0	0	0	0.01802	0	0	0.02703	0	0	0	0	0	0	0	0	0	0	0	0	0	0	0	0	0	0	0	0	0	0	0
	Saisiat	SAI1	0	0	0	0	0	0	0	0	0	0	0	0	0	0	0	0	0	0	0	0	0	0	0	0	0	0	0	0	0	0	0	0	0	0	0	0	0	0	0	0	0	0	0	0	0	0	0
	Puyuma	PUY1	0	0	0	0	0	0	0	0	0	0	0	0	0	0	0	0	0	0	0.00901	0.00901	0.06306	0.01802	0.01802	0.54955	0.10811	0	0	0	0	0	0	0	0	0	0	0	0	0	0	0	0	0	0	0	0	0	0
	Tsou	TSO1	0	0	0	0	0	0	0	0	0	0	0	0	0	0	0	0	0	0	0	0	0	0	0	0	0	0	0	0	0	0	0	0	0	0	0	0	0	0	0	0	0	0	0	0	0	0	0
	Yami	YAM1	0	0	0	0	0	0	0	0	0	0	0	0	0	0	0	0	0	0	0	0	0	0	0	0.11712	0	0	0	0	0	0	0	0	0	0	0	0	0	0	0	0	0	0	0	0	0	0	0
	Atayal	ATA2	0	0	0	0	0	0	0	0	0	0	0	0	0	0	0	0	0	0	0	0	0	0	0	0	0	0	0	0	0	0	0	0	0	0	0	0	0	0	0	0	0	0	0	0	0	0	0
	Paiwan	PAW2	0	0	0	0	0	0	0	0	0	0	0	0	0	0	0	0	0	0	0	0	0	0	0	0	0	0	0	0	0	0	0	0	0	0	0	0	0	0	0	0	0	0	0	0	0	0	0
	Yami	YAM2	0	0	0	0	0	0	0	0	0	0	0	0	0	0.00901	0	0	0	0	0	0	0	0	0	0.0991	0	0	0	0	0	0	0	0	0	0	0	0	0	0	0	0	0	0	0	0	0	0	0
	Taiwan Han (Hakka)	HAK	0.07207	0.00901	0.05405	0	0	0	0	0	0	0	0	0	0	0	0	0	0	0.03604	0	0.01802	0	0	0	0	0	0	0	0	0	0	0	0.02703	0	0	0	0	0	0	0	0	0	0	0	0	0	0	0
Taiwan Han	Han-Chinese	HAN	0	0	0	0	0	0	0	0	0	0	0	0	0	0	0	0	0	0	0	0	0	0	0	0	0	0	0	0	0	0	0	0	0	0	0	0	0	0	0	0	0	0	0	0	0	0	0
	Taiwan Han (Minnan)	MIN	0.92793	0.03604	0.02703	0	0	0	0	0.00901	0	0	0.07207	0	0	0	0	0	0	0.0991	0	0.02703	0	0	0.00901	0	0.05405	0	0	0	0	0	0	0	0	0	0	0	0	0	0	0	0	0	0	0	0	0	0
	Taiwan (Han, Urban)	TAW	0.87387	0	0	0	0	0	0	0	0	0	0	0	0	0	0	0	0	0.00901	0	0.01802	0	0	0	0	0.05405	0	0	0	0	0	0	0	0	0	0	0	0	0	0	0	0	0	0	0	0	0	0
	Hiva Ova (Marquesas Islands)	HIO	0	0	0	0	0	0	0	0	0	0	0	0	0	0	0	0	0	0	0	0	0	0	0	0	0	0	0	0	0	0	0	0	0	0	0	0	0	0.93694	0	0	0	0	0	0	0	0	0
	Nukku Hiva (Marquesas Islands)	NUH	0	0	0	0	0	0	0	0	0	0	0	0	0	0	0	0	0	0	0	0	0	0	0	0	0	0	0	0	0	0	0	0	0	0	0	0	0	0.04505	0	0	0	0	0	0	0	0	0
Polinesia	Raiatea (Society Islands)	RAI	0	0	0	0	0	0	0	0	0	0	0	0	0	0	0	0	0	0	0	0	0	0	0	0	0	0	0	0	0	0	0	0	0	0	0	0	0	0.35135	0	0	0	0	0	0	0	0	0
	Bora Bora (society Islands)	BOR	0	0	0	0	0	0	0	0	0	0	0	0	0	0	0	0	0	0	0	0	0	0	0	0	0	0	0	0	0	0	0	0	0	0	0	0	0	0.18018	0	0	0	0	0	0	0	0	0
[truncated: 36 more columns]
