# Supplementary material for: Genetic characterization of populations in the Marquesas Archipelago in the context of the Austronesian expansion
Source: Sci Rep. 2022 Mar 29;12:5312. doi: 10.1038/s41598-022-08910-w (PMC8964752; doi:10.1038/s41598-022-08910-w)
Supplement: Supplementary file 32 — Supplementary Table 22. [file 41598_2022_8910_MOESM32_ESM.xlsx]

## Sheet: Hoja1
Supplementary Table 22. C2a-M208 age estimates.
		Rho (R script "weighted age" F. Calafell)
		Age		Weighted age
		Years	SD	Years	SD
Ontong (Solomon Is.) (19)	25 years/generation	1425	263	1092	220
	30 years/generation	1710	315	1311	264
		rho: 2.2105		rho: 1.6939
Raiatea and Taha'a (Society Is.) (34)	25 years/generation	1384	193	1050	165
	30 years/generation	1661	232	1260	198
		rho=2.1471		rho=1.6287
Bora Bora (Society Is.) (9)	25 years/generation	573	203	980	265
	30 years/generation	688	243	1176	318
		rho=0.8889		rho=1.5203
Maoris (28)	25 years/generation	2096	294	2947	336
	30 years/generation	2515	353	3537	403
		rho=3.25		rho=4.5705
Hiva Oa and Tahuata (Marquesas Is.) (11)	25 years/generation	1407	310	1337	304
	30 years/generation	1688	372	1604	364
		rho=2.1818		rho=2.0734
Nuku Hiva (Marquesas Is.) (19)	25 years/generation	1629	263	1270	235
	30 years/generation	1955	315	1524	282
		rho=2.5263		rho=1.9692
American Samoa (18)	25 years/generation	1469	229	1451	228
	30 years/generation	1762	275	1741	274
		rho=2.2778		rho=2.2503
