# Supplementary material for: Genetic characterization of populations in the Marquesas Archipelago in the context of the Austronesian expansion
Source: Sci Rep. 2022 Mar 29;12:5312. doi: 10.1038/s41598-022-08910-w (PMC8964752; doi:10.1038/s41598-022-08910-w)
Supplement: Supplementary file 35 — Supplementary Table 25. [file 41598_2022_8910_MOESM35_ESM.xlsx]

## Sheet: Tahuata
Supplementary Table 25. Tahuata CI				order	pop	(0,1]	(1,2]	(2,Inf]
				2	French	1.01645	0.360744	0.000490955
				9	Cambodians	0.190476	0.196617	0.0480931
				10	Vietnamese	0.144084	0.171429	0.0142857
				11	Malay	0.193497	1.09213	0.426888
				12	Jehai	0.000481083	0.237705	0.101333
				13	Bateq	0.00173611	0.344429	0.069834
				14	Mendriq	0.112722	0.362718	0.014323
				15	Kintaq	0.0923077	0.384615	0.0615385
				16	MahMeri	0.0649528	0.370051	0.0914968
				17	CheWong	0.00690184	0.329177	0.0276413
				18	Jakun	0.136364	0.597003	0.152408
				19	Temuan	0.0694444	0.513889	0.194444
				20	Seletar	0.13906	0.873235	0.294586
				21	Bajo	0.708804	3.24477	1.09233
				22	Dusun	0.486229	2.56321	0.760982
				23	Murut	0.394381	2.61792	0.695357
				24	Kayah Lebbo	0.460068	2.31098	1.05017
				25	Tagbanua	0.51743	2.62619	1.13076
				26	Batak	0.309851	2.45493	0.887965
				27	Tagalog	0.464485	2.58399	0.836979
				29	Ilocano	0.956221	3.1073	0.675724
				30	Visayan	0.583333	4.31264	1.70833
				31	Aeta	0.307093	2.05393	0.574803
				32	Agta	0.52818	1.94444	0.777778
				33	Casigurans	0.482594	3.36111	1.10312
				34	Zambales	0.287191	3.30556	0.989748
				35	Igorot	0.69099	4.09177	1.21575
				36	Ami	0.523722	2.71932	0.730461
				37	Yami	0.56008	2.93451	1.04867
				38	Dai	0.189792	0.254521	0.025
				43	Melanesians	1.56242	5.5138	2.73854
				44	Papuans	0.270081	0.281131	1.4324e-05
				46	Koinambe	0.210629	0.382346	0.0230631
				47	Kosipe	0.195199	0.985839	0.000163854
				49	Leeward Society Islands	6.46507	58.3064	111.371
				51	Nuku Hiva	7.33656	60.6988	122.748
				52	Hiva Oa	7.58864	65.3636	122.753
					Lower confidence intervals
						(0,1]	(1,2]	(2,Inf]
				2	French	0.536609	0.204141	3.24755e-09
				9	Cambodians	0.0952567	0.0682768	0.00550463
				10	Vietnamese	0.0648387	0.0973559	0.00201234
				11	Malay	0.103711	0.762449	0.279665
				12	Jehai	3.38121e-07	0.131972	0.0363272
				13	Bateq	4.1547e-07	0.201586	0.0179001
				14	Mendriq	0.0244466	0.177067	0.000214058
				15	Kintaq	0.0414702	0.259888	0.0230965
				16	MahMeri	0.0216794	0.367049	0.039692
				17	CheWong	7.97156e-07	0.183154	0.00195714
				18	Jakun	0.070952	0.593258	0.0590013
				19	Temuan	0.0289047	0.372334	0.11516
				20	Seletar	0.0752699	0.706305	0.192704
				21	Bajo	0.571852	2.88853	0.858963
				22	Dusun	0.359692	2.15246	0.593725
				23	Murut	0.258582	2.10687	0.454228
				24	Kayah_Lebbo	0.260831	1.91174	0.775587
				25	Tagbanua	0.301478	2.03746	0.800683
				26	Batak	0.200412	1.94801	0.667121
				27	Tagalog	0.243786	2.16478	0.560253
				29	Ilocano	0.455258	1.98026	0.240902
				30	Visayan	0.345481	3.05453	1.25787
				31	Aeta	0.186985	1.65618	0.352148
				32	Agta	0.198232	1.3961	0.460641
				33	Casigurans	0.24248	2.81255	0.663798
				34	Zambales	0.0957622	2.76194	0.687943
				35	Igorot	0.501563	3.43322	0.871974
				36	Ami	0.379368	2.33683	0.536388
				37	Yami	0.421076	2.40717	0.775174
				38	Dai	0.0628634	0.0972026	0.00352159
				43	Melanesians	1.1795	4.56233	2.13313
				44	Papuans	0.171466	0.138366	2.22945e-09
				46	Koinambe	0.0794982	0.226014	0.0012553
				47	Kosipe	0.0543252	0.615083	2.07594e-08
				49	Leeward_Society_Islands	5.39309	49.7414	94.3161
				51	Nuku_Hiva	6.12175	51.1373	104.332
				52	Hiva_Oa	6.67647	57.163	105.746
					Upper confidence intervals
						(0,1]	(1,2]	(2,Inf]
				2	French	1.92536	0.637479	74.2211
				9	Cambodians	0.380878	0.566198	0.420182
				10	Vietnamese	0.320181	0.301859	0.101415
				11	Malay	0.361015	1.56438	0.651613
				12	Jehai	0.684493	0.428147	0.282664
				13	Bateq	7.25461	0.58849	0.272444
				14	Mendriq	0.519756	0.743021	0.958378
				15	Kintaq	0.205466	0.569203	0.163964
				16	MahMeri	0.194603	0.373077	0.210916
				17	CheWong	59.7566	0.59162	0.390386
				18	Jakun	0.262079	0.600772	0.393689
				19	Temuan	0.166842	0.709261	0.328313
				20	Seletar	0.256913	1.07962	0.450333
				21	Bajo	0.878554	3.64495	1.38909
				22	Dusun	0.657281	3.05234	0.975358
				23	Murut	0.601497	3.25293	1.06449
				24	Kayah_Lebbo	0.811495	2.79359	1.42196
				25	Tagbanua	0.888073	3.38503	1.5969
				26	Batak	0.479052	3.09377	1.18192
				27	Tagalog	0.884984	3.0844	1.25039
				29	Ilocano	2.00844	4.8758	1.89539
				30	Visayan	0.98494	6.08896	2.32011
				31	Aeta	0.504352	2.54721	0.93824
				32	Agta	1.40731	2.70816	1.31325
				33	Casigurans	0.960478	4.01666	1.83321
				34	Zambales	0.861284	3.95616	1.42396
				35	Igorot	0.95196	4.87664	1.69505
				36	Ami	0.723004	3.16441	0.994753
				37	Yami	0.744973	3.57737	1.41865
				38	Dai	0.573006	0.666451	0.177477
				43	Melanesians	2.06965	6.66371	3.51578
				44	Papuans	0.425411	0.571201	0.0920309
				46	Koinambe	0.55806	0.646814	0.423726
				47	Kosipe	0.701379	1.58008	1.2933
				49	Leeward_Society_Islands	7.75014	68.3463	131.509
				51	Nuku_Hiva	8.79244	72.0481	144.415
				52	Hiva_Oa	8.62543	74.7406	142.496

## Sheet: Sheet1
$est						series	pop	shortlong	CI_low	CI_up	Population	Aboriginal_Australian	1	Aboriginal_Australian			jrk	pop	(0,1]	(1,2]	(2,Inf]
pop	(0,1]	(1,2]	(2,Inf]	jrk		short	Hiva_Oa	0.353042	0.351767	0.354322	16	Aeta	2	Aeta			1	Hiva_Oa	0.353042	2.52132	0.864391
16	0.353042	2.52132	0.864391	1		medium	Hiva_Oa	2.52132	2.12185	2.99599	16	Agta	3	Agta			1	Aeta	0.936331	2.93112	0.784975
16	0.351767	2.12185	0.664126	2		long	Hiva_Oa	0.864391	0.664126	1.12504	16	Ami	4	Ami			1	Agta	0.733884	2.83121	0.361229
16	0.354322	2.99599	1.12504	3		short	Aeta	0.936331	0.773093	1.13404	2	Bajo	5	Bajo			1	Ami	1.4903	4.45227	0.914885
2	0.936331	2.93112	0.784975	4		medium	Aeta	2.93112	2.58475	3.3239	2	Batak	6	Batak			1	Bajo	1.13657	3.93473	0.873642
2	0.773093	2.58475	0.638127	5		long	Aeta	0.784975	0.638127	0.965617	2	Bateq	7	Bateq			1	Batak	1.08224	4.0202	1.14124
2	1.13404	3.3239	0.965617	6		short	Agta	0.733884	0.498196	1.08107	3	Burmese	8	Burmese			1	Bateq	0.371128	1.28712	0.307916
3	0.733884	2.83121	0.361229	7		medium	Agta	2.83121	2.38266	3.36419	3	Cambodians	9	Cambodians			1	Burmese	0.241104	0.592464	0.112599
3	0.498196	2.38266	0.198074	8		long	Agta	0.361229	0.198074	0.658777	3	Casigurans	10	Casigurans			1	Cambodians	0.422446	1.12458	0.203865
3	1.08107	3.36419	0.658777	9		short	Ami	1.4903	1.31316	1.69134	4	CheWong	11	CheWong			1	Casigurans	1.62306	4.68453	1.02911
4	1.4903	4.45227	0.914885	10		medium	Ami	4.45227	3.84954	5.14936	4	Dai	12	Dai			1	CheWong	0.727462	2.53086	0.29183
4	1.31316	3.84954	0.763149	11		long	Ami	0.914885	0.763149	1.09679	4	Dusun	13	Dusun			1	Dai	0.414973	0.53152	0.0433207
4	1.69134	5.14936	1.09679	12		short	Bajo	1.13657	0.995851	1.29717	5	French	14	French			1	Igorot	1.64487	6.43934	1.4177
5	1.13657	3.93473	0.873642	13		medium	Bajo	3.93473	3.47566	4.45444	5	Hezhen	15	Hezhen			1	Ilocano	1.84091	6.24717	1.20454
5	0.995851	3.47566	0.743761	14		long	Bajo	0.873642	0.743761	1.0262	5	Hiva_Oa	16	Hiva_Oa			1	Jakun	0.709452	2.51021	0.580393
5	1.29717	4.45444	1.0262	15		short	Batak	1.08224	0.839002	1.39599	6	Igorot	17	Igorot			1	Japanese	0.20411	0.132287	0.00324675
6	1.08224	4.0202	1.14124	16		medium	Batak	4.0202	3.59116	4.50049	6	Ilocano	18	Ilocano			1	Jarawa	0.0252101	0.102437	0.00873572
6	0.839002	3.59116	0.999213	17		long	Batak	1.14124	0.999213	1.30346	6	Jakun	19	Jakun			1	Jehai	0.44644	1.57189	0.334508
6	1.39599	4.50049	1.30346	18		short	Bateq	0.371128	0.253819	0.542655	7	Japanese	20	Japanese			1	Kayah_Lebbo	1.46887	5.13514	1.36948
7	0.371128	1.28712	0.307916	19		medium	Bateq	1.28712	1.02126	1.62218	7	Jarawa	21	Jarawa			1	Kintaq	0.336769	1.39546	0.399722
7	0.253819	1.02126	0.228737	20		long	Bateq	0.307916	0.228737	0.414503	7	Jehai	22	Jehai			1	Lao	0.568813	1.36508	0.22395
7	0.542655	1.62218	0.414503	21		short	Burmese	0.241104	0.172544	0.336906	8	Kayah_Lebbo	23	Kayah_Lebbo			1	MahMeri	0.66934	2.36092	0.504319
8	0.241104	0.592464	0.112599	22		medium	Burmese	0.592464	0.459783	0.763434	8	Kintaq	24	Kintaq			1	Malay	0.961712	2.72381	0.556495
8	0.172544	0.459783	0.0709858	23		long	Burmese	0.112599	0.0709858	0.178607	8	Koinambe	25	Koinambe			1	Melanesians	0.240481	0.922217	0.210173
8	0.336906	0.763434	0.178607	24		short	Cambodians	0.422446	0.314636	0.567197	9	Kosipe	26	Kosipe			1	Mendriq	0.58042	1.81473	0.335701
9	0.422446	1.12458	0.203865	25		medium	Cambodians	1.12458	0.78929	1.60231	9	Lao	27	Lao			1	Murut	2.34462	8.23077	3.09995
9	0.314636	0.78929	0.125424	26		long	Cambodians	0.203865	0.125424	0.331364	9	MahMeri	28	MahMeri			1	Naxi	0.242293	0.155338	4.05167e-05
9	0.567197	1.60231	0.331364	27		short	Casigurans	1.62306	1.35315	1.94682	10	Malay	29	Malay			1	Nuku_Hiva	0.54532	2.15292	0.985737
10	1.62306	4.68453	1.02911	28		medium	Casigurans	4.68453	4.03719	5.43566	10	Melanesians	30	Melanesians			1	Onge	0.0328182	0.0855249	0.0130098
10	1.35315	4.03719	0.823066	29		long	Casigurans	1.02911	0.823066	1.28672	10	Mendriq	31	Mendriq			1	Papuans	0.066634	0.00503837	1.60522e-05
10	1.94682	5.43566	1.28672	30		short	CheWong	0.727462	0.533722	0.991529	11	Murut	32	Murut			1	Polynesian	0.546337	2.78417	0.977788
11	0.727462	2.53086	0.29183	31		medium	CheWong	2.53086	2.13474	3.00048	11	Naxi	33	Naxi			1	Santhal	0.0494127	0.266833	0.0470448
11	0.533722	2.13474	0.197464	32		long	CheWong	0.29183	0.197464	0.431293	11	Nuku_Hiva	34	Nuku_Hiva			1	Seletar	0.603493	2.05159	0.456872
11	0.991529	3.00048	0.431293	33		short	Dai	0.414973	0.316258	0.5445	12	Onge	35	Onge			1	She	0.294105	0.303399	0.00327808
12	0.414973	0.53152	0.0433207	34		medium	Dai	0.53152	0.39827	0.709353	12	Pangasinense	36	Pangasinense			1	Zambales	1.68449	4.61186	0.929969
12	0.316258	0.39827	0.0159766	35		long	Dai	0.0433207	0.0159766	0.117464	12	Paniya	37	Paniya			1	Tagalog	1.32033	3.91482	0.793427
12	0.5445	0.709353	0.117464	36		short	Igorot	1.64487	1.43449	1.8861	17	Papuans	38	Papuans			1	Tagbanua	1.55557	4.59567	1.27766
17	1.64487	6.43934	1.4177	37		medium	Igorot	6.43934	5.69903	7.27581	17	PNG_Highlander	39	PNG_Highlander			1	Tahuata	0.486229	2.56321	0.760984
17	1.43449	5.69903	1.20916	38		long	Igorot	1.4177	1.20916	1.66221	17	Polynesian	40	Polynesian			1	Temuan	0.780675	2.29461	0.489521
17	1.8861	7.27581	1.66221	39		short	Ilocano	1.84091	1.48066	2.28881	18	Santhal	41	Santhal			1	Vietnamese	0.377965	0.638016	0.0706572
18	1.84091	6.24717	1.20454	40		medium	Ilocano	6.24717	5.30126	7.36188	18	Seletar	42	Seletar			1	Visayan	1.69318	5.3971	1.08626
18	1.48066	5.30126	0.920241	41		long	Ilocano	1.20454	0.920241	1.57668	18	She	43	She			1	Yami	1.34404	5.18048	1.21168
18	2.28881	7.36188	1.57668	42		short	Jakun	0.709452	0.569229	0.884218	19	Zambales	44	Zambales			2	Hiva_Oa	0.351767	2.12185	0.664126
19	0.709452	2.51021	0.580393	43		medium	Jakun	2.51021	2.12113	2.97065	19	Tagalog	45	Tagalog			2	Aeta	0.773093	2.58475	0.638127
19	0.569229	2.12113	0.414544	44		long	Jakun	0.580393	0.414544	0.812594	19	Tagbanua	46	Tagbanua			2	Agta	0.498196	2.38266	0.198074
19	0.884218	2.97065	0.812594	45		short	Japanese	0.20411	0.144598	0.288115	20	Tahuata	47	Tahuata			2	Ami	1.31316	3.84954	0.763149
20	0.20411	0.132287	0.00324675	46		medium	Japanese	0.132287	0.080679	0.216906	20	Temuan	48	Temuan			2	Bajo	0.995851	3.47566	0.743761
20	0.144598	0.080679	0.000457352	47		long	Japanese	0.00324675	0.000457352	0.0230488	20	Vietnamese	49	Vietnamese			2	Batak	0.839002	3.59116	0.999213
20	0.288115	0.216906	0.0230488	48		short	Jarawa	0.0252101	0.0113259	0.0561146	21	Visayan	50	Visayan			2	Bateq	0.253819	1.02126	0.228737
21	0.0252101	0.102437	0.00873572	49		medium	Jarawa	0.102437	0.0517015	0.202961	21	Yami	51	Yami			2	Burmese	0.172544	0.459783	0.0709858
21	0.0113259	0.0517015	0.00868794	50		long	Jarawa	0.00873572	0.00868794	0.00878376	21	Yorubas	52	Yorubas			2	Cambodians	0.314636	0.78929	0.125424
21	0.0561146	0.202961	0.00878376	51		short	Jehai	0.44644	0.356015	0.559832	22						2	Casigurans	1.35315	4.03719	0.823066
22	0.44644	1.57189	0.334508	52		medium	Jehai	1.57189	1.31693	1.87619	22						2	CheWong	0.533722	2.13474	0.197464
22	0.356015	1.31693	0.250246	53		long	Jehai	0.334508	0.250246	0.447142	22						2	Dai	0.316258	0.39827	0.0159766
22	0.559832	1.87619	0.447142	54		short	Kayah_Lebbo	1.46887	1.23363	1.74895	23						2	Igorot	1.43449	5.69903	1.20916
23	1.46887	5.13514	1.36948	55		medium	Kayah_Lebbo	5.13514	4.41896	5.96739	23						2	Ilocano	1.48066	5.30126	0.920241
23	1.23363	4.41896	1.0903	56		long	Kayah_Lebbo	1.36948	1.0903	1.72015	23						2	Jakun	0.569229	2.12113	0.414544
23	1.74895	5.96739	1.72015	57		short	Kintaq	0.336769	0.241339	0.469933	24						2	Japanese	0.144598	0.080679	0.000457352
24	0.336769	1.39546	0.399722	58		medium	Kintaq	1.39546	1.17122	1.66264	24						2	Jarawa	0.0113259	0.0517015	0.00868794
24	0.241339	1.17122	0.298104	59		long	Kintaq	0.399722	0.298104	0.535978	24						2	Jehai	0.356015	1.31693	0.250246
24	0.469933	1.66264	0.535978	60		short	Lao	0.568813	0.502568	0.64379	27						2	Kayah_Lebbo	1.23363	4.41896	1.0903
27	0.568813	1.36508	0.22395	61		medium	Lao	1.36508	1.21584	1.53264	27						2	Kintaq	0.241339	1.17122	0.298104
27	0.502568	1.21584	0.181834	62		long	Lao	0.22395	0.181834	0.27582	27						2	Lao	0.502568	1.21584	0.181834
27	0.64379	1.53264	0.27582	63		short	MahMeri	0.66934	0.526538	0.850871	28						2	MahMeri	0.526538	2.03566	0.394427
28	0.66934	2.36092	0.504319	64		medium	MahMeri	2.36092	2.03566	2.73814	28						2	Malay	0.816623	2.31195	0.470213
28	0.526538	2.03566	0.394427	65		long	MahMeri	0.504319	0.394427	0.64483	28						2	Melanesians	0.157613	0.705625	0.145495
28	0.850871	2.73814	0.64483	66		short	Malay	0.961712	0.816623	1.13258	29						2	Mendriq	0.498512	1.56411	0.229222
29	0.961712	2.72381	0.556495	67		medium	Malay	2.72381	2.31195	3.20903	29						2	Murut	2.09097	6.9762	2.39212
29	0.816623	2.31195	0.470213	68		long	Malay	0.556495	0.470213	0.658609	29						2	Naxi	0.155535	0.0904917	8.75631e-09
29	1.13258	3.20903	0.658609	69		short	Melanesians	0.240481	0.157613	0.366918	30						2	Nuku_Hiva	0.425116	1.70128	0.710363
30	0.240481	0.922217	0.210173	70		medium	Melanesians	0.922217	0.705625	1.20529	30						2	Onge	0.0118859	0.0428091	0.00262058
30	0.157613	0.705625	0.145495	71		long	Melanesians	0.210173	0.145495	0.303601	30						2	Papuans	0.065753	0.000174325	2.96311e-09
30	0.366918	1.20529	0.303601	72		short	Mendriq	0.58042	0.498512	0.675784	31						2	Polynesian	0.44248	2.3813	0.786418
31	0.58042	1.81473	0.335701	73		medium	Mendriq	1.81473	1.56411	2.10552	31						2	Santhal	0.0156016	0.191471	0.0182096
31	0.498512	1.56411	0.229222	74		long	Mendriq	0.335701	0.229222	0.491643	31						2	Seletar	0.464808	1.69561	0.35322
31	0.675784	2.10552	0.491643	75		short	Murut	2.34462	2.09097	2.62904	32						2	She	0.201548	0.203418	0.000124638
32	2.34462	8.23077	3.09995	76		medium	Murut	8.23077	6.9762	9.71095	32						2	Zambales	1.4033	4.10382	0.721108
32	2.09097	6.9762	2.39212	77		long	Murut	3.09995	2.39212	4.01722	32						2	Tagalog	1.13993	3.35568	0.585724
32	2.62904	9.71095	4.01722	78		short	Naxi	0.242293	0.155535	0.377446	33						2	Tagbanua	1.30243	3.99591	1.00773
33	0.242293	0.155338	4.05167e-05	79		medium	Naxi	0.155338	0.0904917	0.266655	33						2	Tahuata	0.359692	2.15246	0.593727
33	0.155535	0.0904917	8.75631e-09	80		long	Naxi	4.05167e-05	8.75631e-09	0.187477	33						2	Temuan	0.63531	1.83414	0.377516
33	0.377446	0.266655	0.187477	81		short	Nuku_Hiva	0.54532	0.425116	0.699513	34						2	Vietnamese	0.296968	0.538281	0.0405525
34	0.54532	2.15292	0.985737	82		medium	Nuku_Hiva	2.15292	1.70128	2.72444	34						2	Visayan	1.44202	4.92656	0.800826
34	0.425116	1.70128	0.710363	83		long	Nuku_Hiva	0.985737	0.710363	1.36786	34						2	Yami	1.10622	4.6649	0.989069
34	0.699513	2.72444	1.36786	84		short	Onge	0.0328182	0.0118859	0.090615	35						3	Hiva_Oa	0.354322	2.99599	1.12504
35	0.0328182	0.0855249	0.0130098	85		medium	Onge	0.0855249	0.0428091	0.170863	35						3	Aeta	1.13404	3.3239	0.965617
35	0.0118859	0.0428091	0.00262058	86		long	Onge	0.0130098	0.00262058	0.0645872	35						3	Agta	1.08107	3.36419	0.658777
35	0.090615	0.170863	0.0645872	87		short	Papuans	0.066634	0.065753	0.0675268	38						3	Ami	1.69134	5.14936	1.09679
38	0.066634	0.00503837	1.60522e-05	88		medium	Papuans	0.00503837	0.000174325	0.14562	38						3	Bajo	1.29717	4.45444	1.0262
38	0.065753	0.000174325	2.96311e-09	89		long	Papuans	1.60522e-05	2.96311e-09	0.0869608	38						3	Batak	1.39599	4.50049	1.30346
38	0.0675268	0.14562	0.0869608	90		short	Polynesian	0.546337	0.44248	0.67457	40						3	Bateq	0.542655	1.62218	0.414503
40	0.546337	2.78417	0.977788	91		medium	Polynesian	2.78417	2.3813	3.2552	40						3	Burmese	0.336906	0.763434	0.178607
40	0.44248	2.3813	0.786418	92		long	Polynesian	0.977788	0.786418	1.21573	40						3	Cambodians	0.567197	1.60231	0.331364
40	0.67457	3.2552	1.21573	93		short	Santhal	0.0494127	0.0156016	0.156497	41						3	Casigurans	1.94682	5.43566	1.28672
41	0.0494127	0.266833	0.0470448	94		medium	Santhal	0.266833	0.191471	0.371858	41						3	CheWong	0.991529	3.00048	0.431293
41	0.0156016	0.191471	0.0182096	95		long	Santhal	0.0470448	0.0182096	0.121541	41						3	Dai	0.5445	0.709353	0.117464
41	0.156497	0.371858	0.121541	96		short	Seletar	0.603493	0.464808	0.783557	42						3	Igorot	1.8861	7.27581	1.66221
42	0.603493	2.05159	0.456872	97		medium	Seletar	2.05159	1.69561	2.48231	42						3	Ilocano	2.28881	7.36188	1.57668
42	0.464808	1.69561	0.35322	98		long	Seletar	0.456872	0.35322	0.590942	42						3	Jakun	0.884218	2.97065	0.812594
42	0.783557	2.48231	0.590942	99		short	She	0.294105	0.201548	0.429167	43						3	Japanese	0.288115	0.216906	0.0230488
43	0.294105	0.303399	0.00327808	100		medium	She	0.303399	0.203418	0.452521	43						3	Jarawa	0.0561146	0.202961	0.00878376
43	0.201548	0.203418	0.000124638	101		long	She	0.00327808	0.000124638	0.0862163	43						3	Jehai	0.559832	1.87619	0.447142
43	0.429167	0.452521	0.0862163	102		short	Zambales	1.68449	1.4033	2.02203	44						3	Kayah_Lebbo	1.74895	5.96739	1.72015
44	1.68449	4.61186	0.929969	103		medium	Zambales	4.61186	4.10382	5.1828	44						3	Kintaq	0.469933	1.66264	0.535978
44	1.4033	4.10382	0.721108	104		long	Zambales	0.929969	0.721108	1.19932	44						3	Lao	0.64379	1.53264	0.27582
44	2.02203	5.1828	1.19932	105		short	Tagalog	1.32033	1.13993	1.52928	45						3	MahMeri	0.850871	2.73814	0.64483
45	1.32033	3.91482	0.793427	106		medium	Tagalog	3.91482	3.35568	4.56713	45						3	Malay	1.13258	3.20903	0.658609
45	1.13993	3.35568	0.585724	107		long	Tagalog	0.793427	0.585724	1.07478	45						3	Melanesians	0.366918	1.20529	0.303601
45	1.52928	4.56713	1.07478	108		short	Tagbanua	1.55557	1.30243	1.85791	46						3	Mendriq	0.675784	2.10552	0.491643
46	1.55557	4.59567	1.27766	109		medium	Tagbanua	4.59567	3.99591	5.28545	46						3	Murut	2.62904	9.71095	4.01722
46	1.30243	3.99591	1.00773	110		long	Tagbanua	1.27766	1.00773	1.6199	46						3	Naxi	0.377446	0.266655	0.187477
46	1.85791	5.28545	1.6199	111		short	Tahuata	0.486229	0.359692	0.657281	47						3	Nuku_Hiva	0.699513	2.72444	1.36786
47	0.486229	2.56321	0.760984	112		medium	Tahuata	2.56321	2.15246	3.05234	47						3	Onge	0.090615	0.170863	0.0645872
47	0.359692	2.15246	0.593727	113		long	Tahuata	0.760984	0.593727	0.975359	47						3	Papuans	0.0675268	0.14562	0.0869608
47	0.657281	3.05234	0.975359	114		short	Temuan	0.780675	0.63531	0.959302	48						3	Polynesian	0.67457	3.2552	1.21573
48	0.780675	2.29461	0.489521	115		medium	Temuan	2.29461	1.83414	2.87067	48						3	Santhal	0.156497	0.371858	0.121541
48	0.63531	1.83414	0.377516	116		long	Temuan	0.489521	0.377516	0.634757	48						3	Seletar	0.783557	2.48231	0.590942
48	0.959302	2.87067	0.634757	117		short	Vietnamese	0.377965	0.296968	0.481053	49						3	She	0.429167	0.452521	0.0862163
49	0.377965	0.638016	0.0706572	118		medium	Vietnamese	0.638016	0.538281	0.75623	49						3	Zambales	2.02203	5.1828	1.19932
49	0.296968	0.538281	0.0405525	119		long	Vietnamese	0.0706572	0.0405525	0.12311	49						3	Tagalog	1.52928	4.56713	1.07478
49	0.481053	0.75623	0.12311	120		short	Visayan	1.69318	1.44202	1.98809	50						3	Tagbanua	1.85791	5.28545	1.6199
50	1.69318	5.3971	1.08626	121		medium	Visayan	5.3971	4.92656	5.91258	50						3	Tahuata	0.657281	3.05234	0.975359
50	1.44202	4.92656	0.800826	122		long	Visayan	1.08626	0.800826	1.47343	50						3	Temuan	0.959302	2.87067	0.634757
50	1.98809	5.91258	1.47343	123		short	Yami	1.34404	1.10622	1.63298	51						3	Vietnamese	0.481053	0.75623	0.12311
51	1.34404	5.18048	1.21168	124		medium	Yami	5.18048	4.6649	5.75306	51						3	Visayan	1.98809	5.91258	1.47343
51	1.10622	4.6649	0.989069	125		long	Yami	1.21168	0.989069	1.4844	51						3	Yami	1.63298	5.75306	1.4844
51	1.63298	5.75306	1.4844	126
